# Supplementary material for: Cryo-EM structure of a lysozyme-derived amyloid fibril from hereditary amyloidosis
Source: Nat Commun. 2024 Nov 7;15:9648. doi: 10.1038/s41467-024-54091-7 (PMC11543692; doi:10.1038/s41467-024-54091-7)
Supplement: Supplementary file 4 — Source Data [file 41467_2024_54091_MOESM4_ESM.xlsx]

## Sheet: Figure 3a
ps	fibril sequence	WT sequence
0	0.20245	0.209723
10	0.196099	0.209332
20	0.193886	0.207368
30	0.199361	0.212544
40	0.192677	0.213367
50	0.199707	0.212096
60	0.199537	0.211035
70	0.194893	0.212335
80	0.194447	0.20901
90	0.19563	0.20702
100	0.197237	0.204615
110	0.198008	0.202699
120	0.191095	0.20824
130	0.19563	0.214018
140	0.19268	0.210936
150	0.190985	0.20737
160	0.195991	0.202553
170	0.190834	0.20597
180	0.197371	0.208127
190	0.201901	0.210915
200	0.200732	0.213328
210	0.192575	0.2156
220	0.18989	0.224406
230	0.197042	0.214291
240	0.190026	0.209137
250	0.193174	0.214518
260	0.197789	0.213534
270	0.190682	0.205622
280	0.18951	0.20872
290	0.198025	0.211265
300	0.201958	0.212096
310	0.195035	0.211385
320	0.195769	0.221374
330	0.201469	0.205622
340	0.199574	0.210538
350	0.198223	0.208977
360	0.195099	0.20637
370	0.195896	0.204995
380	0.192878	0.215335
390	0.196635	0.210211
400	0.196085	0.219035
410	0.200111	0.219536
420	0.197184	0.215888
430	0.197846	0.216439
440	0.193566	0.212408
450	0.196389	0.215822
460	0.206167	0.217665
470	0.203485	0.214065
480	0.199495	0.214068
490	0.201213	0.216422
500	0.199557	0.215006
510	0.208356	0.217078
520	0.202817	0.218288
530	0.201953	0.21517
540	0.201417	0.214122
550	0.204073	0.211379
560	0.201963	0.215421
570	0.200883	0.219696
580	0.19798	0.216806
590	0.204554	0.217951
600	0.205114	0.215901
610	0.200847	0.215486
620	0.202752	0.212081
630	0.20175	0.212567
640	0.197905	0.210174
650	0.19217	0.215338
660	0.195798	0.224704
670	0.200775	0.214
680	0.206086	0.219355
690	0.205969	0.211438
700	0.199336	0.214102
710	0.196098	0.211969
720	0.20061	0.215609
730	0.195767	0.214616
740	0.204471	0.212262
750	0.205832	0.213993
760	0.20565	0.213547
770	0.201274	0.215802
780	0.208419	0.214063
790	0.205324	0.213447
800	0.203894	0.215475
810	0.194171	0.208197
820	0.200195	0.210267
830	0.195458	0.205695
840	0.202597	0.202122
850	0.202524	0.211138
860	0.199286	0.209832
870	0.209459	0.220209
880	0.198388	0.219043
890	0.205395	0.214914
900	0.196391	0.221143
910	0.203808	0.214164
920	0.204065	0.212846
930	0.195927	0.216516
940	0.208029	0.212845
950	0.210977	0.215522
960	0.209874	0.21822
970	0.214692	0.219136
980	0.195928	0.219205
990	0.197357	0.220693
1000	0.196525	0.21213
1010	0.199701	0.219322
1020	0.199521	0.219387
1030	0.198336	0.215932
1040	0.189998	0.214543
1050	0.197887	0.214779
1060	0.202495	0.213058
1070	0.203072	0.204718
1080	0.201967	0.200365
1090	0.210122	0.210946
1100	0.20659	0.210968
1110	0.209036	0.20921
1120	0.204103	0.205125
1130	0.205973	0.215039
1140	0.202178	0.214929
1150	0.203224	0.217457
1160	0.204338	0.213901
1170	0.201333	0.21091
1180	0.202437	0.210899
1190	0.204434	0.20898
1200	0.206879	0.217939
1210	0.208816	0.211759
1220	0.214606	0.215593
1230	0.2115	0.213185
1240	0.203316	0.218269
1250	0.204999	0.219024
1260	0.207751	0.219331
1270	0.197922	0.216257
1280	0.20737	0.220988
1290	0.206547	0.215411
1300	0.219506	0.217658
1310	0.209778	0.223245
1320	0.211607	0.214234
1330	0.205307	0.20762
1340	0.213591	0.208451
1350	0.211655	0.211403
1360	0.211365	0.213452
1370	0.212371	0.210543
1380	0.213637	0.212317
1390	0.205197	0.213127
1400	0.207311	0.210158
1410	0.207188	0.21584
1420	0.205649	0.209708
1430	0.202492	0.20686
1440	0.195071	0.216042
1450	0.198859	0.21075
1460	0.201685	0.21171
1470	0.20137	0.215524
1480	0.208388	0.213456
1490	0.209427	0.212984
1500	0.205803	0.221286
1510	0.209177	0.21863
1520	0.208924	0.219849
1530	0.205024	0.215343
1540	0.205702	0.22314
1550	0.207642	0.219101
1560	0.213035	0.214811
1570	0.208712	0.221871
1580	0.210862	0.221934
1590	0.208292	0.21935
1600	0.204928	0.22033
1610	0.20277	0.219131
1620	0.206932	0.214077
1630	0.212742	0.220897
1640	0.208479	0.216485
1650	0.197732	0.214679
1660	0.204148	0.220374
1670	0.199313	0.216112
1680	0.214022	0.230552
1690	0.207209	0.229407
1700	0.204414	0.223675
1710	0.20604	0.225997
1720	0.204691	0.220897
1730	0.201507	0.214986
1740	0.19964	0.218885
1750	0.203644	0.218613
1760	0.210594	0.218436
1770	0.211715	0.21527
1780	0.208863	0.215268
1790	0.211246	0.211625
1800	0.21587	0.212482
1810	0.221886	0.217292
1820	0.218333	0.216585
1830	0.21857	0.210997
1840	0.212897	0.21277
1850	0.219905	0.217098
1860	0.216836	0.217254
1870	0.218992	0.221076
1880	0.221188	0.224665
1890	0.212986	0.220043
1900	0.211202	0.220798
1910	0.208823	0.219514
1920	0.21344	0.213006
1930	0.202598	0.219075
1940	0.213381	0.220284
1950	0.222878	0.223401
1960	0.216478	0.218605
1970	0.209797	0.225123
1980	0.20775	0.222761
1990	0.21613	0.217137
2000	0.215741	0.221769
2010	0.214419	0.211102
2020	0.212657	0.22384
2030	0.205933	0.219191
2040	0.204011	0.20967
2050	0.205382	0.220298
2060	0.210481	0.220655
2070	0.206326	0.216478
2080	0.20926	0.217944
2090	0.209811	0.211635
2100	0.215613	0.207307
2110	0.214796	0.21572
2120	0.216483	0.215248
2130	0.210444	0.209487
2140	0.207685	0.212249
2150	0.206233	0.215198
2160	0.20532	0.212628
2170	0.213596	0.206541
2180	0.208604	0.215185
2190	0.214297	0.216584
2200	0.208271	0.213687
2210	0.208445	0.207965
2220	0.201671	0.208562
2230	0.210735	0.212624
2240	0.214281	0.212027
2250	0.215636	0.210358
2260	0.211396	0.216348
2270	0.20691	0.21142
2280	0.208721	0.208393
2290	0.216412	0.210027
2300	0.21145	0.209232
2310	0.20867	0.212265
2320	0.20632	0.212622
2330	0.197423	0.212493
2340	0.206868	0.210118
2350	0.207704	0.210743
2360	0.205179	0.210684
2370	0.201934	0.210122
2380	0.203964	0.210139
2390	0.20416	0.209219
2400	0.210846	0.208567
2410	0.210262	0.211489
2420	0.208	0.211036
2430	0.208794	0.211918
2440	0.214222	0.215811
2450	0.20629	0.215743
2460	0.210027	0.214427
2470	0.201923	0.21924
2480	0.214611	0.209095
2490	0.217327	0.214788
2500	0.219539	0.223662
2510	0.218794	0.223728
2520	0.212239	0.218369
2530	0.217016	0.217977
2540	0.215109	0.21222
2550	0.21746	0.219294
2560	0.21183	0.213626
2570	0.210462	0.216992
2580	0.226394	0.210064
2590	0.220654	0.217109
2600	0.223083	0.218159
2610	0.220255	0.210402
2620	0.209186	0.207463
2630	0.207094	0.206632
2640	0.214984	0.205454
2650	0.207691	0.20317
2660	0.200649	0.20567
2670	0.205835	0.211682
2680	0.204035	0.211407
2690	0.21857	0.210952
2700	0.216091	0.212481
2710	0.218771	0.212236
2720	0.217479	0.213969
2730	0.219011	0.213545
2740	0.212052	0.221539
2750	0.210153	0.217766
2760	0.211283	0.217742
2770	0.209112	0.2218
2780	0.203653	0.217171
2790	0.212392	0.216771
2800	0.21882	0.219268
2810	0.21461	0.219099
2820	0.213736	0.221739
2830	0.210358	0.216459
2840	0.214318	0.219444
2850	0.213099	0.218533
2860	0.212846	0.222508
2870	0.206208	0.210825
2880	0.209782	0.210867
2890	0.211599	0.222895
2900	0.212148	0.221842
2910	0.214426	0.217615
2920	0.211434	0.218387
2930	0.205113	0.21794
2940	0.202183	0.215782
2950	0.199297	0.21256
2960	0.206742	0.213693
2970	0.20646	0.218514
2980	0.208481	0.224467
2990	0.213986	0.220132
3000	0.209841	0.214069
3010	0.208364	0.212108
3020	0.212509	0.221876
3030	0.202292	0.218272
3040	0.20462	0.215166
3050	0.205732	0.218429
3060	0.205863	0.211065
3070	0.206267	0.219536
3080	0.210374	0.21562
3090	0.211738	0.219692
3100	0.210025	0.219225
3110	0.208689	0.226259
3120	0.208308	0.220598
3130	0.208316	0.214007
3140	0.204254	0.216183
3150	0.20509	0.222113
3160	0.210031	0.218925
3170	0.208594	0.218854
3180	0.212578	0.215892
3190	0.208412	0.219991
3200	0.211443	0.21344
3210	0.21617	0.213152
3220	0.2047	0.215163
3230	0.212794	0.220361
3240	0.220874	0.213523
3250	0.218521	0.217782
3260	0.229869	0.210796
3270	0.215197	0.21193
3280	0.211577	0.219576
3290	0.214089	0.214812
3300	0.207251	0.215548
3310	0.211115	0.218329
3320	0.211126	0.218096
3330	0.204461	0.216701
3340	0.213647	0.217661
3350	0.208842	0.22135
3360	0.207906	0.213109
3370	0.214982	0.218152
3380	0.208475	0.216801
3390	0.210447	0.220066
3400	0.204094	0.213445
3410	0.20372	0.217564
3420	0.19845	0.226034
3430	0.206188	0.221812
3440	0.214563	0.216386
3450	0.21064	0.21616
3460	0.207371	0.216836
3470	0.213978	0.219127
3480	0.218034	0.22089
3490	0.213313	0.217744
3500	0.214241	0.219863
3510	0.213722	0.210423
3520	0.211731	0.213059
3530	0.22216	0.22007
3540	0.213442	0.221549
3550	0.217782	0.220226
3560	0.212103	0.216136
3570	0.210999	0.219448
3580	0.215046	0.226135
3590	0.211684	0.22248
3600	0.209647	0.222953
3610	0.21137	0.222151
3620	0.215013	0.221777
3630	0.207246	0.224862
3640	0.218953	0.22122
3650	0.212425	0.215337
3660	0.212119	0.218117
3670	0.207742	0.215753
3680	0.212331	0.214135
3690	0.208482	0.216218
3700	0.21714	0.214584
3710	0.209416	0.215946
3720	0.208287	0.215154
3730	0.210199	0.218822
3740	0.206457	0.221391
3750	0.215424	0.218217
3760	0.212217	0.223035
3770	0.211581	0.21906
3780	0.205049	0.21704
3790	0.207878	0.217151
3800	0.198935	0.216639
3810	0.198992	0.221621
3820	0.197231	0.212838
3830	0.203606	0.225872
3840	0.215248	0.222969
3850	0.208741	0.2177
3860	0.210502	0.216306
3870	0.205469	0.217907
3880	0.218548	0.224021
3890	0.209491	0.218442
3900	0.206806	0.222839
3910	0.206772	0.21598
3920	0.206683	0.218718
3930	0.212917	0.214795
3940	0.210344	0.216566
3950	0.210257	0.22394
3960	0.218424	0.220959
3970	0.22042	0.221129
3980	0.214981	0.224453
3990	0.2221	0.229003
4000	0.211478	0.222565
4010	0.217871	0.232086
4020	0.212939	0.224483
4030	0.216081	0.221351
4040	0.21505	0.226726
4050	0.217021	0.219205
4060	0.211969	0.21839
4070	0.212862	0.219457
4080	0.219951	0.218355
4090	0.215029	0.221074
4100	0.219107	0.217366
4110	0.218689	0.220772
4120	0.214698	0.221973
4130	0.219494	0.216006
4140	0.212732	0.214392
4150	0.21579	0.219641
4160	0.218028	0.222147
4170	0.217098	0.225042
4180	0.219471	0.226603
4190	0.223695	0.223329
4200	0.223491	0.223409
4210	0.22033	0.222451
4220	0.220539	0.217145
4230	0.212553	0.213504
4240	0.205561	0.211317
4250	0.214014	0.219449
4260	0.214507	0.218594
4270	0.212582	0.215676
4280	0.214412	0.212881
4290	0.208018	0.218587
4300	0.201903	0.218412
4310	0.208481	0.215365
4320	0.221644	0.210414
4330	0.2273	0.214352
4340	0.235062	0.213214
4350	0.224491	0.213224
4360	0.216547	0.212789
4370	0.21451	0.209659
4380	0.221315	0.215362
4390	0.224977	0.21424
4400	0.222014	0.21813
4410	0.226361	0.222567
4420	0.214955	0.220498
4430	0.217882	0.222834
4440	0.216433	0.2222
4450	0.214725	0.223639
4460	0.212884	0.222682
4470	0.212337	0.22312
4480	0.214732	0.220986
4490	0.209176	0.222713
4500	0.220075	0.221755
4510	0.217827	0.22908
4520	0.227475	0.229252
4530	0.222851	0.225917
4540	0.22541	0.224152
4550	0.224087	0.220201
4560	0.222479	0.222839
4570	0.221129	0.228183
4580	0.230378	0.222505
4590	0.223527	0.224203
4600	0.219484	0.214776
4610	0.217818	0.217623
4620	0.220963	0.219803
4630	0.218851	0.217707
4640	0.222301	0.218838
4650	0.218075	0.21635
4660	0.218218	0.216275
4670	0.214213	0.21632
4680	0.219662	0.216141
4690	0.221721	0.211078
4700	0.221407	0.218537
4710	0.22021	0.213852
4720	0.210514	0.214468
4730	0.211952	0.214648
4740	0.217121	0.216086
4750	0.228168	0.222436
4760	0.222279	0.217187
4770	0.220754	0.227679
4780	0.222317	0.226494
4790	0.217042	0.227442
4800	0.217653	0.217338
4810	0.21468	0.223244
4820	0.224418	0.228075
4830	0.220723	0.221665
4840	0.222469	0.22182
4850	0.218498	0.224563
4860	0.22451	0.224953
4870	0.220734	0.220568
4880	0.221814	0.221193
4890	0.222379	0.225015
4900	0.232354	0.218679
4910	0.229618	0.217697
4920	0.228025	0.219468
4930	0.218221	0.216498
4940	0.218166	0.216792
4950	0.216881	0.218392
4960	0.221679	0.211442
4970	0.220676	0.215369
4980	0.215805	0.215281
4990	0.217583	0.214666
5000	0.214741	0.213755
5010	0.217554	0.21172
5020	0.21816	0.222438
5030	0.215157	0.222123
5040	0.221146	0.2137
5050	0.223218	0.217376
5060	0.214644	0.211851
5070	0.220385	0.214565
5080	0.219151	0.214568
5090	0.219176	0.213017
5100	0.217971	0.214426
5110	0.214931	0.2152
5120	0.210846	0.218158
5130	0.213731	0.219267
5140	0.212138	0.223043
5150	0.218194	0.215336
5160	0.215752	0.221937
5170	0.219732	0.218259
5180	0.211507	0.217915
5190	0.215347	0.217183
5200	0.218508	0.221679
5210	0.21495	0.215225
5220	0.21962	0.220217
5230	0.22223	0.217586
5240	0.221084	0.21746
5250	0.223596	0.218209
5260	0.230391	0.217273
5270	0.225601	0.217265
5280	0.216787	0.219128
5290	0.221674	0.217202
5300	0.219086	0.215974
5310	0.218322	0.215587
5320	0.217738	0.215002
5330	0.223522	0.221894
5340	0.222224	0.218133
5350	0.221501	0.220298
5360	0.220848	0.217484
5370	0.22934	0.218479
5380	0.230611	0.222877
5390	0.218945	0.220248
5400	0.2255	0.218788
5410	0.223254	0.216692
5420	0.210285	0.219632
5430	0.214742	0.215085
5440	0.210069	0.220629
5450	0.215495	0.219958
5460	0.210342	0.224447
5470	0.210794	0.224263
5480	0.215216	0.2227
5490	0.216513	0.221001
5500	0.209151	0.219305
5510	0.206642	0.218447
5520	0.217196	0.223812
5530	0.217042	0.222258
5540	0.216356	0.216801
5550	0.216294	0.220942
5560	0.212687	0.222643
5570	0.206252	0.219218
5580	0.212253	0.221599
5590	0.209463	0.221359
5600	0.208505	0.218932
5610	0.214937	0.221317
5620	0.216711	0.225903
5630	0.2138	0.225871
5640	0.213756	0.228322
5650	0.22449	0.229776
5660	0.219651	0.234004
5670	0.227719	0.227211
5680	0.229406	0.220276
5690	0.229763	0.221322
5700	0.229889	0.220147
5710	0.221134	0.219187
5720	0.23041	0.224008
5730	0.229156	0.227941
5740	0.226858	0.224379
5750	0.218524	0.225018
5760	0.22392	0.234035
5770	0.217447	0.228465
5780	0.221643	0.233532
5790	0.224112	0.235294
5800	0.221441	0.227998
5810	0.220598	0.228435
5820	0.227446	0.228227
5830	0.228817	0.226948
5840	0.232352	0.223666
5850	0.214603	0.225864
5860	0.215404	0.221685
5870	0.214067	0.225427
5880	0.21622	0.223488
5890	0.21347	0.230829
5900	0.216713	0.232481
5910	0.213405	0.22386
5920	0.21425	0.223305
5930	0.221428	0.221483
5940	0.208474	0.228884
5950	0.205999	0.226724
5960	0.218195	0.231287
5970	0.214003	0.229877
5980	0.227309	0.224893
5990	0.213655	0.22916
6000	0.2166	0.22764
6010	0.215188	0.221334
6020	0.217813	0.225144
6030	0.223196	0.223601
6040	0.216132	0.221531
6050	0.217057	0.216073
6060	0.221517	0.220097
6070	0.219653	0.225431
6080	0.214879	0.2228
6090	0.217268	0.218799
6100	0.21015	0.224587
6110	0.213176	0.228383
6120	0.210223	0.223672
6130	0.214204	0.224836
6140	0.214102	0.225016
6150	0.213189	0.225643
6160	0.205474	0.225214
6170	0.205499	0.220612
6180	0.206787	0.226287
6190	0.208711	0.229266
6200	0.210032	0.227008
6210	0.208377	0.226304
6220	0.209803	0.233495
6230	0.208083	0.230003
6240	0.202183	0.23036
6250	0.198186	0.233373
6260	0.203926	0.231372
6270	0.205413	0.233762
6280	0.208234	0.226636
6290	0.205531	0.221247
6300	0.203295	0.226149
6310	0.21553	0.228482
6320	0.206368	0.228786
6330	0.215701	0.223143
6340	0.215632	0.223354
6350	0.216263	0.228503
6360	0.214914	0.234168
6370	0.211033	0.234362
6380	0.211023	0.22694
6390	0.207191	0.229264
6400	0.209522	0.226619
6410	0.214805	0.236732
6420	0.214659	0.231636
6430	0.211453	0.233175
6440	0.209007	0.231363
6450	0.208938	0.238457
6460	0.206892	0.22331
6470	0.213551	0.228338
6480	0.212637	0.223791
6490	0.219396	0.221602
6500	0.219045	0.223359
6510	0.211534	0.226072
6520	0.218139	0.229107
6530	0.223847	0.231947
6540	0.218182	0.22881
6550	0.209711	0.227856
6560	0.209164	0.223342
6570	0.202533	0.219553
6580	0.200467	0.218264
6590	0.205161	0.219358
6600	0.205485	0.223416
6610	0.205927	0.224293
6620	0.211807	0.225712
6630	0.21353	0.222962
6640	0.212209	0.224296
6650	0.208229	0.224906
6660	0.211299	0.220431
6670	0.210642	0.215372
6680	0.214188	0.218206
6690	0.21047	0.224619
6700	0.217021	0.22091
6710	0.215513	0.221855
6720	0.218302	0.218395
6730	0.214109	0.223571
6740	0.216732	0.221172
6750	0.21222	0.218584
6760	0.222537	0.220503
6770	0.217682	0.225857
6780	0.207038	0.21837
6790	0.209595	0.219471
6800	0.203759	0.221168
6810	0.207134	0.221124
6820	0.217809	0.226277
6830	0.21302	0.231079
6840	0.216987	0.220171
6850	0.224371	0.225096
6860	0.229182	0.227099
6870	0.223826	0.232353
6880	0.228742	0.228144
6890	0.226782	0.226755
6900	0.221884	0.229134
6910	0.212613	0.233597
6920	0.213856	0.225113
6930	0.213866	0.227192
6940	0.216829	0.226728
6950	0.215871	0.226967
6960	0.212053	0.231731
6970	0.208047	0.233743
6980	0.207508	0.232648
6990	0.210859	0.23117
7000	0.20909	0.233418
7010	0.206129	0.226031
7020	0.203859	0.22793
7030	0.211442	0.226385
7040	0.214816	0.233748
7050	0.210885	0.229855
7060	0.204766	0.234334
7070	0.205246	0.228412
7080	0.212522	0.229027
7090	0.213027	0.224356
7100	0.210616	0.232042
7110	0.205334	0.232759
7120	0.205453	0.230535
7130	0.208252	0.22772
7140	0.211029	0.231543
7150	0.213289	0.22446
7160	0.208888	0.221307
7170	0.210678	0.222358
7180	0.215231	0.227662
7190	0.216269	0.231423
7200	0.207533	0.236999
7210	0.216838	0.235701
7220	0.2141	0.231787
7230	0.207915	0.23896
7240	0.205763	0.245827
7250	0.217507	0.246319
7260	0.215828	0.242332
7270	0.211292	0.243953
7280	0.218549	0.241495
7290	0.212841	0.238116
7300	0.21092	0.246914
7310	0.213268	0.238717
7320	0.211411	0.234583
7330	0.212188	0.234949
7340	0.21878	0.237383
7350	0.215689	0.231181
7360	0.217923	0.233037
7370	0.213729	0.233226
7380	0.214921	0.22611
7390	0.218252	0.223985
7400	0.213473	0.225956
7410	0.214852	0.224966
7420	0.213425	0.227117
7430	0.205921	0.230674
7440	0.21242	0.228939
7450	0.2128	0.224065
7460	0.202377	0.223926
7470	0.210578	0.22031
7480	0.219924	0.22725
7490	0.215743	0.225875
7500	0.226202	0.225667
7510	0.214114	0.231339
7520	0.218937	0.22908
7530	0.212985	0.233157
7540	0.213438	0.22389
7550	0.206578	0.222961
7560	0.217441	0.22099
7570	0.214347	0.22063
7580	0.223317	0.221457
7590	0.222256	0.221785
7600	0.210379	0.22849
7610	0.220823	0.229419
7620	0.214748	0.227753
7630	0.213436	0.221848
7640	0.216337	0.226172
7650	0.211814	0.224334
7660	0.211334	0.226934
7670	0.215085	0.231029
7680	0.216996	0.225705
7690	0.220672	0.219249
7700	0.219	0.227647
7710	0.220204	0.235351
7720	0.215763	0.23355
7730	0.214658	0.233219
7740	0.218051	0.233483
7750	0.223309	0.235176
7760	0.216573	0.233962
7770	0.215037	0.228207
7780	0.20969	0.22663
7790	0.200291	0.234558
7800	0.211498	0.226191
7810	0.2063	0.227326
7820	0.213958	0.228866
7830	0.221966	0.231751
7840	0.218606	0.229863
7850	0.213411	0.220339
7860	0.210399	0.226132
7870	0.215025	0.227963
7880	0.221324	0.224112
7890	0.215314	0.231008
7900	0.218252	0.224418
7910	0.218487	0.236753
7920	0.218114	0.231572
7930	0.218014	0.234689
7940	0.214169	0.239547
7950	0.214944	0.240432
7960	0.213497	0.237022
7970	0.215626	0.242295
7980	0.2149	0.238098
7990	0.22211	0.236615
8000	0.227192	0.234372
8010	0.223453	0.232832
8020	0.219597	0.228813
8030	0.217833	0.219274
8040	0.219511	0.21921
8050	0.223709	0.224218
8060	0.224504	0.221385
8070	0.216047	0.222235
8080	0.209921	0.221678
8090	0.218854	0.226752
8100	0.21843	0.221509
8110	0.214854	0.221774
8120	0.208619	0.223185
8130	0.210152	0.220739
8140	0.205274	0.225473
8150	0.211005	0.224886
8160	0.216882	0.220863
8170	0.21395	0.226163
8180	0.206205	0.224732
8190	0.207137	0.225405
8200	0.208395	0.224864
8210	0.20786	0.222641
8220	0.205213	0.226477
8230	0.207096	0.225147
8240	0.218957	0.220909
8250	0.214626	0.22903
8260	0.214565	0.229721
8270	0.219464	0.227685
8280	0.206572	0.225253
8290	0.209728	0.227415
8300	0.21039	0.231753
8310	0.215315	0.226269
8320	0.214322	0.228207
8330	0.216966	0.225601
8340	0.218688	0.228975
8350	0.214895	0.230771
8360	0.205166	0.229232
8370	0.214032	0.226293
8380	0.208057	0.224308
8390	0.203892	0.231522
8400	0.209991	0.229431
8410	0.212729	0.222445
8420	0.207255	0.227131
8430	0.208207	0.227871
8440	0.209978	0.228138
8450	0.210607	0.229848
8460	0.204916	0.224798
8470	0.215474	0.22729
8480	0.212839	0.226706
8490	0.220226	0.227007
8500	0.20894	0.223959
8510	0.210108	0.223772
8520	0.218517	0.223942
8530	0.213127	0.218616
8540	0.207405	0.222761
8550	0.207422	0.226616
8560	0.203673	0.227887
8570	0.209304	0.227272
8580	0.214062	0.22162
8590	0.207666	0.226994
8600	0.208025	0.225289
8610	0.207523	0.220539
8620	0.207767	0.21947
8630	0.215727	0.224161
8640	0.214208	0.2265
8650	0.206153	0.22411
8660	0.216305	0.231315
8670	0.213446	0.228724
8680	0.210797	0.223261
8690	0.208316	0.219666
8700	0.205263	0.22072
8710	0.208353	0.222358
8720	0.208202	0.224192
8730	0.207417	0.223303
8740	0.203069	0.224279
8750	0.211277	0.230363
8760	0.210897	0.226183
8770	0.21119	0.227969
8780	0.209977	0.226564
8790	0.218721	0.224952
8800	0.211198	0.220862
8810	0.213513	0.222272
8820	0.210954	0.214854
8830	0.214726	0.22354
8840	0.212837	0.226287
8850	0.214159	0.227736
8860	0.211243	0.2261
8870	0.211818	0.224039
8880	0.21014	0.221505
8890	0.216465	0.226482
8900	0.218884	0.228646
8910	0.215191	0.232825
8920	0.213305	0.224908
8930	0.216519	0.224577
8940	0.208847	0.226762
8950	0.209482	0.225611
8960	0.21472	0.222406
8970	0.212895	0.223601
8980	0.221401	0.219447
8990	0.220908	0.221886
9000	0.218355	0.228008
9010	0.211168	0.227809
9020	0.212555	0.231078
9030	0.219023	0.229473
9040	0.219575	0.227775
9050	0.218261	0.227041
9060	0.223148	0.233276
9070	0.224564	0.225368
9080	0.217805	0.228856
9090	0.21649	0.226634
9100	0.222676	0.226584
9110	0.228294	0.228591
9120	0.221383	0.228524
9130	0.219499	0.22331
9140	0.223257	0.227567
9150	0.220963	0.227078
9160	0.225285	0.227289
9170	0.227406	0.23218
9180	0.222087	0.234748
9190	0.220106	0.23648
9200	0.218737	0.239915
9210	0.224523	0.233842
9220	0.22	0.234755
9230	0.221039	0.232228
9240	0.221182	0.228884
9250	0.219256	0.228433
9260	0.220284	0.231258
9270	0.215688	0.233775
9280	0.210659	0.235227
9290	0.213015	0.228344
9300	0.213858	0.231482
9310	0.215718	0.230955
9320	0.211268	0.231015
9330	0.219771	0.239962
9340	0.215489	0.234068
9350	0.220024	0.232016
9360	0.22372	0.238302
9370	0.220155	0.232013
9380	0.220955	0.225716
9390	0.226309	0.225352
9400	0.222157	0.229331
9410	0.219934	0.229272
9420	0.228148	0.23792
9430	0.223465	0.225923
9440	0.222442	0.224855
9450	0.218423	0.226867
9460	0.213788	0.227363
9470	0.218229	0.230529
9480	0.229066	0.233895
9490	0.229375	0.227813
9500	0.226927	0.234764
9510	0.215577	0.241634
9520	0.222472	0.242357
9530	0.225663	0.239872
9540	0.224934	0.239814
9550	0.225392	0.248624
9560	0.221891	0.245865
9570	0.219755	0.238841
9580	0.228189	0.24208
9590	0.224201	0.241981
9600	0.214507	0.239241
9610	0.220145	0.236185
9620	0.219025	0.240941
9630	0.211827	0.236513
9640	0.218012	0.232399
9650	0.21789	0.23298
9660	0.223763	0.229095
9670	0.223238	0.237747
9680	0.216741	0.234944
9690	0.220201	0.22473
9700	0.224658	0.224432
9710	0.223456	0.224403
9720	0.223114	0.226988
9730	0.218479	0.231605
9740	0.2202	0.2378
9750	0.223256	0.228594
9760	0.220521	0.229947
9770	0.217748	0.228879
9780	0.225903	0.244561
9790	0.223065	0.237347
9800	0.2194	0.233742
9810	0.213458	0.236608
9820	0.221832	0.231934
9830	0.219453	0.238191
9840	0.214307	0.238198
9850	0.212114	0.242357
9860	0.214042	0.237554
9870	0.224477	0.228865
9880	0.218504	0.231708
9890	0.220268	0.238577
9900	0.217815	0.236947
9910	0.213157	0.238853
9920	0.213369	0.245394
9930	0.219423	0.238174
9940	0.224338	0.245896
9950	0.226458	0.23884
9960	0.223749	0.234313
9970	0.223501	0.240557
9980	0.228291	0.239108
9990	0.225359	0.228133
10000	0.215609	0.234143
10010	0.220137	0.227613
10020	0.219527	0.236736
10030	0.218506	0.226457
10040	0.22155	0.22776
10050	0.218886	0.231264
10060	0.215489	0.229616
10070	0.217675	0.232257
10080	0.221805	0.242035
10090	0.21933	0.229998
10100	0.22796	0.233542
10110	0.22289	0.233923
10120	0.209214	0.231245
10130	0.207287	0.231499
10140	0.209696	0.23265
10150	0.212866	0.228258
10160	0.21314	0.22469
10170	0.213752	0.224446
10180	0.220216	0.225583
10190	0.22025	0.233699
10200	0.223796	0.228049
10210	0.224523	0.226118
10220	0.218405	0.229294
10230	0.212802	0.228264
10240	0.213699	0.229812
10250	0.217225	0.228934
10260	0.216731	0.227646
10270	0.206984	0.234021
10280	0.215922	0.231414
10290	0.219022	0.239659
10300	0.211952	0.229646
10310	0.214773	0.238815
10320	0.218075	0.236424
10330	0.219516	0.234427
10340	0.222109	0.226849
10350	0.217244	0.227457
10360	0.219615	0.22539
10370	0.21131	0.229297
10380	0.210711	0.231029
10390	0.210412	0.232213
10400	0.208778	0.234878
10410	0.207234	0.237578
10420	0.220324	0.23467
10430	0.214554	0.240148
10440	0.217586	0.231742
10450	0.218958	0.235191
10460	0.219366	0.240571
10470	0.215718	0.239312
10480	0.212827	0.232688
10490	0.215571	0.225677
10500	0.211958	0.225438
10510	0.210032	0.228314
10520	0.217285	0.22873
10530	0.214531	0.238506
10540	0.214946	0.24209
10550	0.219556	0.239444
10560	0.208796	0.235082
10570	0.211792	0.234504
10580	0.216862	0.238054
10590	0.206867	0.246025
10600	0.211774	0.23765
10610	0.213203	0.23952
10620	0.214197	0.235552
10630	0.21559	0.236585
10640	0.218543	0.233136
10650	0.212367	0.234431
10660	0.213204	0.233892
10670	0.222387	0.236358
10680	0.221875	0.230512
10690	0.211348	0.235414
10700	0.217075	0.236179
10710	0.219505	0.238531
10720	0.226614	0.249482
10730	0.211674	0.244964
10740	0.219615	0.246653
10750	0.209698	0.248843
10760	0.216776	0.245227
10770	0.209266	0.253482
10780	0.207367	0.252233
10790	0.213265	0.249576
10800	0.215501	0.244054
10810	0.215857	0.242624
10820	0.219416	0.246686
10830	0.221243	0.245021
10840	0.217915	0.256223
10850	0.218322	0.251419
10860	0.213662	0.257521
10870	0.217576	0.259826
10880	0.218288	0.260637
10890	0.21905	0.256505
10900	0.219866	0.259866
10910	0.2171	0.258932
10920	0.211328	0.251614
10930	0.216803	0.246754
10940	0.218892	0.248785
10950	0.210111	0.250927
10960	0.217612	0.244751
10970	0.223832	0.247494
10980	0.224708	0.252901
10990	0.21986	0.244874
11000	0.217052	0.249707
11010	0.212744	0.248477
11020	0.216111	0.238301
11030	0.214015	0.241987
11040	0.216299	0.23971
11050	0.20959	0.236341
11060	0.217529	0.237379
11070	0.224725	0.245406
11080	0.225666	0.248436
11090	0.230996	0.246534
11100	0.221451	0.24141
11110	0.220426	0.240258
11120	0.219489	0.243171
11130	0.222911	0.240589
11140	0.221875	0.252537
11150	0.221866	0.251352
11160	0.213801	0.238974
11170	0.217688	0.247123
11180	0.214435	0.236
11190	0.219488	0.235802
11200	0.2176	0.23893
11210	0.215067	0.232641
11220	0.215401	0.237063
11230	0.21822	0.235968
11240	0.221955	0.243713
11250	0.225102	0.243531
11260	0.223451	0.242111
11270	0.217601	0.23882
11280	0.213472	0.242665
11290	0.21492	0.248574
11300	0.217567	0.243384
11310	0.221614	0.249829
11320	0.220868	0.246035
11330	0.22068	0.237549
11340	0.220214	0.233859
11350	0.225404	0.236174
11360	0.215361	0.235638
11370	0.216503	0.238252
11380	0.217269	0.241406
11390	0.223334	0.24782
11400	0.22408	0.246618
11410	0.228902	0.242912
11420	0.236199	0.245677
11430	0.226514	0.242752
11440	0.221	0.242056
11450	0.225645	0.244813
11460	0.228736	0.248562
11470	0.221948	0.243966
11480	0.228579	0.24905
11490	0.216463	0.240745
11500	0.223497	0.237906
11510	0.216471	0.242864
11520	0.223385	0.238475
11530	0.213442	0.242877
11540	0.211685	0.237839
11550	0.220386	0.235338
11560	0.217152	0.235205
11570	0.22678	0.23539
11580	0.214953	0.229192
11590	0.215324	0.238284
11600	0.227093	0.24258
11610	0.216021	0.241519
11620	0.220515	0.236089
11630	0.227625	0.239754
11640	0.217365	0.237396
11650	0.221107	0.232913
11660	0.21594	0.237233
11670	0.222254	0.231011
11680	0.218871	0.234394
11690	0.222746	0.235371
11700	0.215482	0.235622
11710	0.216344	0.239691
11720	0.22244	0.233785
11730	0.227712	0.23702
11740	0.212854	0.244
11750	0.214747	0.242668
11760	0.219725	0.245556
11770	0.216959	0.23684
11780	0.211079	0.238045
11790	0.220041	0.239766
11800	0.219162	0.247743
11810	0.222726	0.24371
11820	0.219095	0.241905
11830	0.224878	0.240629
11840	0.23038	0.238631
11850	0.231663	0.237327
11860	0.226553	0.231188
11870	0.224439	0.234698
11880	0.218861	0.235975
11890	0.218234	0.239597
11900	0.215652	0.243796
11910	0.219142	0.238369
11920	0.210579	0.243583
11930	0.214649	0.245045
11940	0.213454	0.244309
11950	0.220216	0.229319
11960	0.214839	0.240994
11970	0.210473	0.241903
11980	0.204308	0.242771
11990	0.210241	0.229064
12000	0.209216	0.23174
12010	0.210969	0.240234
12020	0.2193	0.235414
12030	0.214464	0.237732
12040	0.21126	0.239216
12050	0.211717	0.244805
12060	0.205857	0.237865
12070	0.214821	0.238166
12080	0.211998	0.237683
12090	0.215053	0.236474
12100	0.215281	0.24588
12110	0.214672	0.241115
12120	0.2121	0.250135
12130	0.22227	0.238939
12140	0.21548	0.236621
12150	0.216172	0.234943
12160	0.205135	0.231083
12170	0.20613	0.228982
12180	0.211201	0.237474
12190	0.214407	0.242129
12200	0.212115	0.244194
12210	0.215395	0.240499
12220	0.212055	0.240038
12230	0.215055	0.234682
12240	0.207214	0.240209
12250	0.211832	0.244932
12260	0.211624	0.241503
12270	0.20986	0.24538
12280	0.210944	0.24846
12290	0.207192	0.260561
12300	0.207429	0.250738
12310	0.206588	0.251457
12320	0.210623	0.255308
12330	0.214926	0.239088
12340	0.215952	0.242298
12350	0.215287	0.243241
12360	0.210144	0.240291
12370	0.214295	0.246837
12380	0.214699	0.257953
12390	0.216454	0.246295
12400	0.213168	0.244673
12410	0.213203	0.240638
12420	0.209097	0.240305
12430	0.213413	0.243018
12440	0.21336	0.245484
12450	0.225943	0.242169
12460	0.215183	0.248069
12470	0.215001	0.256448
12480	0.212474	0.249552
12490	0.221505	0.249023
12500	0.216764	0.252496
12510	0.207917	0.249256
12520	0.213616	0.247775
12530	0.219588	0.243875
12540	0.219746	0.265145
12550	0.212392	0.257618
12560	0.207049	0.260407
12570	0.210895	0.261106
12580	0.210925	0.248417
12590	0.207283	0.246697
12600	0.205943	0.242385
12610	0.209188	0.25016
12620	0.211	0.248444
12630	0.213275	0.243569
12640	0.208028	0.237591
12650	0.212756	0.239397
12660	0.205983	0.243752
12670	0.216654	0.239264
12680	0.216144	0.255238
12690	0.217786	0.260423
12700	0.211761	0.251253
12710	0.212994	0.255991
12720	0.208641	0.253439
12730	0.206579	0.260042
12740	0.210541	0.256102
12750	0.209759	0.250242
12760	0.21026	0.251399
12770	0.215516	0.250374
12780	0.208419	0.244987
12790	0.206597	0.240028
12800	0.205697	0.243354
12810	0.205923	0.244819
12820	0.203682	0.250011
12830	0.208695	0.245298
12840	0.213924	0.244302
12850	0.2093	0.259134
12860	0.208991	0.264361
12870	0.215406	0.270063
12880	0.216138	0.26896
12890	0.205313	0.26958
12900	0.210097	0.273259
12910	0.207105	0.267882
12920	0.209022	0.265497
12930	0.213358	0.2748
12940	0.208735	0.258493
12950	0.215603	0.259839
12960	0.210703	0.257385
12970	0.215725	0.268764
12980	0.21334	0.266164
12990	0.215549	0.25876
13000	0.217048	0.261964
13010	0.216668	0.250809
13020	0.221993	0.25217
13030	0.223757	0.249506
13040	0.220062	0.250269
13050	0.219335	0.254657
13060	0.215348	0.254816
13070	0.216556	0.260613
13080	0.214745	0.262002
13090	0.210698	0.26497
13100	0.217082	0.262792
13110	0.222618	0.266571
13120	0.219991	0.266218
13130	0.218452	0.258605
13140	0.229884	0.269341
13150	0.217803	0.270528
13160	0.219324	0.269383
13170	0.216159	0.263517
13180	0.213383	0.263409
13190	0.217898	0.265037
13200	0.214029	0.256573
13210	0.207695	0.261933
13220	0.208329	0.253375
13230	0.22172	0.256882
13240	0.220624	0.251354
13250	0.214715	0.250365
13260	0.209032	0.25049
13270	0.215048	0.243958
13280	0.211773	0.247116
13290	0.214221	0.246469
13300	0.209248	0.250435
13310	0.209334	0.251466
13320	0.209605	0.255684
13330	0.216757	0.252999
13340	0.218959	0.25719
13350	0.212592	0.260796
13360	0.21037	0.268231
13370	0.216904	0.254556
13380	0.210001	0.256449
13390	0.216419	0.259954
13400	0.213338	0.245021
13410	0.212653	0.247791
13420	0.211639	0.253642
13430	0.210018	0.279346
13440	0.214884	0.280012
13450	0.208231	0.280092
13460	0.212405	0.269984
13470	0.209763	0.261917
13480	0.210889	0.251656
13490	0.210698	0.255543
13500	0.209424	0.260657
13510	0.205817	0.25836
13520	0.217553	0.26191
13530	0.216031	0.254966
13540	0.219337	0.254555
13550	0.215015	0.252073
13560	0.215169	0.258327
13570	0.215559	0.257307
13580	0.212262	0.249519
13590	0.212255	0.247127
13600	0.209115	0.253221
13610	0.213091	0.251249
13620	0.216343	0.246379
13630	0.20733	0.256128
13640	0.212151	0.259258
13650	0.207778	0.256541
13660	0.21157	0.260959
13670	0.206404	0.272095
13680	0.208555	0.263055
13690	0.211327	0.267062
13700	0.209652	0.266891
13710	0.215841	0.260565
13720	0.207928	0.253292
13730	0.210364	0.248175
13740	0.208491	0.25358
13750	0.210029	0.260822
13760	0.211197	0.260458
13770	0.213186	0.255437
13780	0.214877	0.248792
13790	0.216964	0.254653
13800	0.214087	0.255024
13810	0.217196	0.261041
13820	0.210631	0.251875
13830	0.207639	0.259326
13840	0.21022	0.256962
13850	0.212357	0.263025
13860	0.212678	0.259561
13870	0.213684	0.255079
13880	0.213428	0.25149
13890	0.20923	0.259165
13900	0.215747	0.261248
13910	0.22372	0.25387
13920	0.222291	0.251805
13930	0.212359	0.250655
13940	0.222438	0.250715
13950	0.215976	0.257461
13960	0.216021	0.250888
13970	0.212948	0.26051
13980	0.2171	0.258709
13990	0.218361	0.259984
14000	0.211388	0.256623
14010	0.209657	0.249279
14020	0.211986	0.260627
14030	0.223383	0.247471
14040	0.212275	0.25703
14050	0.213381	0.267759
14060	0.214637	0.263667
14070	0.212792	0.2703
14080	0.212141	0.268864
14090	0.209715	0.267488
14100	0.21063	0.253539
14110	0.202291	0.25995
14120	0.205382	0.274743
14130	0.209033	0.262707
14140	0.211221	0.277115
14150	0.209178	0.286488
14160	0.209822	0.271349
14170	0.207338	0.277195
14180	0.214627	0.265037
14190	0.209862	0.265582
14200	0.20848	0.266518
14210	0.211708	0.260899
14220	0.209702	0.251704
14230	0.211116	0.259765
14240	0.206466	0.27072
14250	0.204226	0.273088
14260	0.208807	0.273051
14270	0.209724	0.273929
14280	0.216115	0.268112
14290	0.208149	0.266324
14300	0.205373	0.271122
14310	0.207866	0.273503
14320	0.214537	0.274556
14330	0.211931	0.265913
14340	0.212032	0.268089
14350	0.211135	0.261007
14360	0.206147	0.265249
14370	0.203416	0.26734
14380	0.202303	0.265867
14390	0.214086	0.264315
14400	0.212968	0.273181
14410	0.208211	0.272705
14420	0.209972	0.274333
14430	0.206164	0.275336
14440	0.206863	0.279662
14450	0.20726	0.278102
14460	0.205268	0.276017
14470	0.203461	0.280366
14480	0.205842	0.273278
14490	0.204316	0.2622
14500	0.208232	0.266528
14510	0.207851	0.263539
14520	0.208286	0.257162
14530	0.214828	0.255109
14540	0.205176	0.254573
14550	0.207402	0.254988
14560	0.204904	0.249898
14570	0.20847	0.249732
14580	0.207124	0.243902
14590	0.205868	0.25115
14600	0.205747	0.249967
14610	0.206455	0.244893
14620	0.203057	0.251184
14630	0.20131	0.253737
14640	0.210567	0.246003
14650	0.210868	0.240433
14660	0.199739	0.248251
14670	0.203113	0.247076
14680	0.207568	0.253427
14690	0.21054	0.246611
14700	0.209371	0.23867
14710	0.20506	0.246674
14720	0.206309	0.258911
14730	0.209894	0.263271
14740	0.202015	0.252918
14750	0.201233	0.246466
14760	0.200353	0.2583
14770	0.202928	0.255795
14780	0.203831	0.256217
14790	0.207003	0.264675
14800	0.206277	0.255283
14810	0.199583	0.253177
14820	0.205923	0.258303
14830	0.204094	0.262867
14840	0.209774	0.263972
14850	0.208944	0.266407
14860	0.210643	0.275948
14870	0.207708	0.271766
14880	0.214667	0.263967
14890	0.214597	0.269534
14900	0.208853	0.274918
14910	0.204607	0.272102
14920	0.208314	0.270282
14930	0.210196	0.26695
14940	0.205751	0.27362
14950	0.204589	0.275566
14960	0.201002	0.272353
14970	0.205195	0.278627
14980	0.204058	0.274344
14990	0.202012	0.269053
15000	0.210453	0.273267
15010	0.209722	0.278146
15020	0.209698	0.27246
15030	0.20637	0.266176
15040	0.208516	0.262138
15050	0.205534	0.272897
15060	0.204707	0.269153
15070	0.211209	0.262939
15080	0.214193	0.261484
15090	0.210448	0.264228
15100	0.206491	0.266914
15110	0.203473	0.273439
15120	0.216805	0.269728
15130	0.210916	0.267617
15140	0.208972	0.256127
15150	0.209909	0.258345
15160	0.210908	0.263506
15170	0.207584	0.264308
15180	0.207993	0.264717
15190	0.211487	0.271832
15200	0.212483	0.253204
15210	0.210827	0.26144
15220	0.214402	0.258184
15230	0.2144	0.25881
15240	0.216279	0.27116
15250	0.213991	0.267278
15260	0.210025	0.258738
15270	0.211211	0.268508
15280	0.208622	0.272331
15290	0.211106	0.270514
15300	0.21303	0.255268
15310	0.208385	0.26689
15320	0.210651	0.272031
15330	0.210284	0.263856
15340	0.208738	0.255644
15350	0.21077	0.254504
15360	0.21185	0.255705
15370	0.220789	0.248279
15380	0.220871	0.255074
15390	0.217971	0.243166
15400	0.211552	0.244585
15410	0.20891	0.2421
15420	0.209879	0.242659
15430	0.207083	0.243167
15440	0.209267	0.24828
15450	0.216753	0.241034
15460	0.222074	0.243511
15470	0.207956	0.246119
15480	0.212548	0.240697
15490	0.202169	0.247549
15500	0.203232	0.245415
15510	0.211897	0.243278
15520	0.208598	0.238917
15530	0.210848	0.237996
15540	0.210882	0.240421
15550	0.212405	0.243966
15560	0.21409	0.244018
15570	0.209397	0.252011
15580	0.209475	0.265956
15590	0.210673	0.252471
15600	0.209962	0.25075
15610	0.212495	0.250809
15620	0.205418	0.245359
15630	0.210863	0.248171
15640	0.205224	0.248581
15650	0.209643	0.24863
15660	0.207954	0.251771
15670	0.207396	0.255038
15680	0.209326	0.250001
15690	0.215375	0.245459
15700	0.209685	0.25584
15710	0.212127	0.249003
15720	0.213219	0.244427
15730	0.207904	0.242248
15740	0.212881	0.25139
15750	0.210267	0.248078
15760	0.214041	0.248259
15770	0.209633	0.245694
15780	0.209426	0.252703
15790	0.210069	0.257291
15800	0.212586	0.269156
15810	0.207815	0.258671
15820	0.210579	0.26016
15830	0.219154	0.260664
15840	0.211072	0.2578
15850	0.211233	0.261252
15860	0.211506	0.265851
15870	0.214301	0.267146
15880	0.211127	0.25395
15890	0.212682	0.252904
15900	0.211585	0.249729
15910	0.218305	0.249072
15920	0.21061	0.250576
15930	0.22009	0.244207
15940	0.207703	0.250826
15950	0.209707	0.241012
15960	0.207568	0.243465
15970	0.203686	0.243819
15980	0.213313	0.250364
15990	0.220583	0.242501
16000	0.218434	0.24739
16010	0.214957	0.247293
16020	0.20404	0.247079
16030	0.204348	0.247256
16040	0.201619	0.250775
16050	0.202058	0.247293
16060	0.21069	0.250292
16070	0.204336	0.253532
16080	0.204266	0.244278
16090	0.205665	0.248599
16100	0.214926	0.246939
16110	0.215568	0.253281
16120	0.222112	0.246699
16130	0.221615	0.251498
16140	0.229172	0.259844
16150	0.221612	0.247945
16160	0.216449	0.242948
16170	0.218166	0.248751
16180	0.219335	0.252153
16190	0.214833	0.249481
16200	0.217895	0.249713
16210	0.212506	0.247043
16220	0.215626	0.241516
16230	0.214202	0.24563
16240	0.217774	0.246759
16250	0.217054	0.248407
16260	0.215502	0.245923
16270	0.212556	0.242176
16280	0.211156	0.250518
16290	0.214091	0.242526
16300	0.2104	0.242786
16310	0.209019	0.247815
16320	0.21294	0.246239
16330	0.212336	0.251105
16340	0.211587	0.249634
16350	0.21357	0.259338
16360	0.218414	0.249954
16370	0.211588	0.244222
16380	0.217183	0.238104
16390	0.213916	0.24181
16400	0.217233	0.237861
16410	0.219905	0.234312
16420	0.216246	0.233378
16430	0.207919	0.239995
16440	0.211073	0.236762
16450	0.215457	0.231439
16460	0.216523	0.24226
16470	0.218838	0.235849
16480	0.213284	0.24232
16490	0.215827	0.238627
16500	0.211549	0.238494
16510	0.208517	0.247876
16520	0.209925	0.247911
16530	0.209471	0.24637
16540	0.207828	0.257872
16550	0.216805	0.253578
16560	0.211166	0.251898
16570	0.208848	0.259425
16580	0.214399	0.262262
16590	0.213206	0.26735
16600	0.214129	0.248838
16610	0.214113	0.246791
16620	0.216425	0.248436
16630	0.209513	0.251681
16640	0.214018	0.2496
16650	0.215245	0.254652
16660	0.21746	0.247092
16670	0.21496	0.250495
16680	0.205542	0.254289
16690	0.212401	0.25501
16700	0.217537	0.260494
16710	0.213371	0.263219
16720	0.212051	0.260211
16730	0.212522	0.253527
16740	0.217173	0.249548
16750	0.218931	0.257585
16760	0.214649	0.253408
16770	0.217786	0.26284
16780	0.217716	0.263696
16790	0.211411	0.260065
16800	0.216188	0.268888
16810	0.216763	0.273191
16820	0.212881	0.272689
16830	0.21483	0.273338
16840	0.211814	0.277861
16850	0.213689	0.264692
16860	0.21605	0.254439
16870	0.216089	0.254118
16880	0.21076	0.256131
16890	0.213413	0.252145
16900	0.215916	0.257006
16910	0.207864	0.262221
16920	0.219704	0.254265
16930	0.216724	0.252579
16940	0.208839	0.256615
16950	0.206397	0.256909
16960	0.210006	0.252162
16970	0.20333	0.25038
16980	0.207494	0.251256
16990	0.212063	0.253856
17000	0.210707	0.250603
17010	0.210178	0.257796
17020	0.212284	0.255458
17030	0.210624	0.249119
17040	0.209869	0.249342
17050	0.214725	0.245775
17060	0.208939	0.239269
17070	0.213348	0.241111
17080	0.206675	0.249037
17090	0.209128	0.243141
17100	0.203271	0.248491
17110	0.208482	0.253384
17120	0.211203	0.255071
17130	0.207041	0.253893
17140	0.21224	0.262673
17150	0.211296	0.266669
17160	0.21172	0.261578
17170	0.218367	0.260436
17180	0.215494	0.260149
17190	0.211582	0.261901
17200	0.213811	0.239921
17210	0.216566	0.234997
17220	0.216944	0.237
17230	0.219073	0.244509
17240	0.220035	0.235507
17250	0.218761	0.235856
17260	0.218985	0.241056
17270	0.215042	0.247291
17280	0.214265	0.245905
17290	0.21835	0.250121
17300	0.213456	0.244935
17310	0.214947	0.241859
17320	0.219476	0.249425
17330	0.219452	0.25005
17340	0.214973	0.246646
17350	0.210075	0.246991
17360	0.208877	0.248031
17370	0.209963	0.244104
17380	0.214192	0.253861
17390	0.204768	0.260298
17400	0.20286	0.258951
17410	0.207122	0.24811
17420	0.209724	0.24743
17430	0.207022	0.253657
17440	0.207187	0.25212
17450	0.212123	0.249334
17460	0.210734	0.245833
17470	0.206939	0.254119
17480	0.201826	0.257273
17490	0.209041	0.25172
17500	0.202976	0.244699
17510	0.212618	0.245411
17520	0.217124	0.246766
17530	0.212478	0.251801
17540	0.209583	0.243557
17550	0.212067	0.243562
17560	0.211891	0.245837
17570	0.212268	0.249084
17580	0.208395	0.250212
17590	0.208056	0.252366
17600	0.215189	0.256415
17610	0.209839	0.255102
17620	0.208991	0.259035
17630	0.206778	0.254598
17640	0.208168	0.248207
17650	0.206337	0.248601
17660	0.208452	0.241389
17670	0.211861	0.245581
17680	0.20816	0.247961
17690	0.203272	0.246072
17700	0.201619	0.247785
17710	0.202864	0.242778
17720	0.204775	0.262116
17730	0.213049	0.264169
17740	0.212517	0.261208
17750	0.214661	0.261172
17760	0.211977	0.251357
17770	0.209561	0.253423
17780	0.208713	0.255721
17790	0.20809	0.255721
17800	0.21363	0.255957
17810	0.218763	0.271951
17820	0.210252	0.26253
17830	0.208813	0.264501
17840	0.213391	0.262127
17850	0.209427	0.255832
17860	0.211971	0.262466
17870	0.211991	0.272096
17880	0.211114	0.263925
17890	0.209609	0.260658
17900	0.216605	0.257691
17910	0.213604	0.258159
17920	0.219078	0.255192
17930	0.222594	0.252271
17940	0.217907	0.26546
17950	0.217723	0.258642
17960	0.21369	0.258416
17970	0.212315	0.257074
17980	0.207182	0.257907
17990	0.208792	0.255346
18000	0.20732	0.249179
18010	0.206521	0.253596
18020	0.214518	0.253382
18030	0.212556	0.252987
18040	0.211644	0.262509
18050	0.207586	0.267889
18060	0.209955	0.266924
18070	0.207675	0.264591
18080	0.208907	0.258392
18090	0.217478	0.255254
18100	0.21118	0.261109
18110	0.207414	0.265801
18120	0.213714	0.261308
18130	0.212917	0.262734
18140	0.214617	0.264804
18150	0.214182	0.2548
18160	0.215987	0.267056
18170	0.215994	0.260589
18180	0.213388	0.264323
18190	0.209282	0.257335
18200	0.215824	0.257778
18210	0.211979	0.250702
18220	0.215588	0.248262
18230	0.209949	0.248557
18240	0.211981	0.246972
18250	0.20968	0.25137
18260	0.210594	0.246584
18270	0.207621	0.250068
18280	0.21032	0.249596
18290	0.210694	0.250827
18300	0.210019	0.249752
18310	0.206415	0.252108
18320	0.20379	0.240667
18330	0.208448	0.241742
18340	0.203802	0.242059
18350	0.20951	0.242771
18360	0.2071	0.238368
18370	0.21171	0.240104
18380	0.212603	0.244529
18390	0.214677	0.246556
18400	0.215485	0.252217
18410	0.221353	0.254827
18420	0.2183	0.249654
18430	0.213594	0.250461
18440	0.211127	0.255227
18450	0.220545	0.266638
18460	0.215297	0.259817
18470	0.213872	0.258384
18480	0.219154	0.251386
18490	0.222079	0.25723
18500	0.223017	0.246689
18510	0.215779	0.235718
18520	0.219806	0.243675
18530	0.219709	0.239276
18540	0.218177	0.243519
18550	0.219949	0.248928
18560	0.216425	0.256846
18570	0.224942	0.256141
18580	0.219185	0.253605
18590	0.216341	0.251107
18600	0.218986	0.250882
18610	0.223616	0.2563
18620	0.218291	0.252906
18630	0.219504	0.248787
18640	0.216139	0.25337
18650	0.210655	0.254642
18660	0.215467	0.259747
18670	0.211766	0.269914
18680	0.212256	0.26648
18690	0.21631	0.259142
18700	0.218033	0.257222
18710	0.217106	0.261104
18720	0.221207	0.264237
18730	0.213344	0.267628
18740	0.21773	0.257529
18750	0.214007	0.249299
18760	0.213032	0.24301
18770	0.215709	0.259074
18780	0.206069	0.251842
18790	0.20639	0.250529
18800	0.211906	0.238701
18810	0.213056	0.247863
18820	0.213798	0.253009
18830	0.209435	0.248993
18840	0.21	0.256255
18850	0.206735	0.246238
18860	0.203586	0.242584
18870	0.201179	0.245187
18880	0.208696	0.243885
18890	0.207928	0.250308
18900	0.206761	0.244629
18910	0.207621	0.256472
18920	0.206249	0.249714
18930	0.207381	0.242971
18940	0.211968	0.240198
18950	0.212163	0.242045
18960	0.211038	0.246139
18970	0.212326	0.253172
18980	0.216589	0.250733
18990	0.210854	0.247714
19000	0.220655	0.246306
19010	0.213256	0.243875
19020	0.20997	0.244252
19030	0.224696	0.24059
19040	0.223092	0.248911
19050	0.228275	0.251472
19060	0.232082	0.252778
19070	0.223255	0.252714
19080	0.216169	0.246803
19090	0.219279	0.252485
19100	0.214368	0.247444
19110	0.21741	0.241995
19120	0.21455	0.245176
19130	0.216509	0.253273
19140	0.221429	0.251537
19150	0.218142	0.255091
19160	0.218166	0.265711
19170	0.216533	0.259883
19180	0.220778	0.262613
19190	0.210261	0.254943
19200	0.213049	0.245319
19210	0.215208	0.246927
19220	0.213164	0.251003
19230	0.216011	0.249618
19240	0.220832	0.26256
19250	0.223514	0.254477
19260	0.23081	0.252667
19270	0.231762	0.248567
19280	0.226485	0.249283
19290	0.220374	0.246474
19300	0.219265	0.249092
19310	0.226903	0.245601
19320	0.221329	0.244166
19330	0.214835	0.243313
19340	0.220496	0.238747
19350	0.222533	0.239309
19360	0.227936	0.251027
19370	0.221573	0.253681
19380	0.221655	0.249703
19390	0.21659	0.248815
19400	0.21569	0.249652
19410	0.220047	0.245534
19420	0.227423	0.243399
19430	0.222445	0.240237
19440	0.220728	0.248869
19450	0.223996	0.243206
19460	0.217524	0.243859
19470	0.214389	0.250567
19480	0.211666	0.248891
19490	0.213225	0.246911
19500	0.212071	0.252588
19510	0.216888	0.251808
19520	0.211145	0.244152
19530	0.215749	0.24726
19540	0.217498	0.251924
19550	0.210341	0.254729
19560	0.213464	0.25596
19570	0.211628	0.248452
19580	0.214246	0.253938
19590	0.213253	0.254587
19600	0.21387	0.25386
19610	0.214481	0.259311
19620	0.220635	0.260316
19630	0.223638	0.24904
19640	0.220025	0.242052
19650	0.208762	0.250759
19660	0.214346	0.241362
19670	0.216328	0.247108
19680	0.217285	0.242943
19690	0.210326	0.246036
19700	0.208043	0.249902
19710	0.20982	0.250682
19720	0.217426	0.252814
19730	0.210327	0.246648
19740	0.206963	0.241804
19750	0.214384	0.251811
19760	0.214147	0.252764
19770	0.21945	0.246481
19780	0.216543	0.244148
19790	0.21379	0.247351
19800	0.209484	0.244593
19810	0.218434	0.246263
19820	0.216341	0.257214
19830	0.218964	0.250136
19840	0.209116	0.252251
19850	0.216485	0.252866
19860	0.217176	0.253014
19870	0.215311	0.245835
19880	0.212949	0.23802
19890	0.206534	0.241455
19900	0.209273	0.241463
19910	0.209928	0.249304
19920	0.209588	0.249524
19930	0.211901	0.248161
19940	0.214219	0.257183
19950	0.211225	0.258097
19960	0.218536	0.244137
19970	0.217094	0.246875
19980	0.218249	0.24886
[truncated: 18,002 more rows]

## Sheet: SIFig2
					m/z	Intensity	Mass [Da]	Intensity	norm. Intensity
SPECTRUM - MS					1200.01	20412.8	14389	20412.8	0.729532
CUEl15979.raw					1200.02	21302	14389.2	21302	0.761312
FTMS + p NSI Full ms [370.00-1700.00]					1200.04	21872	14389.4	21872	0.781684
Scan #: 13905-15504					1200.06	21900.4	14389.6	21900.4	0.7827
RT: 45.79-49.28					1200.08	22051.6	14389.9	22051.6	0.788103
AV: 289					1200.1	21777.7	14390.1	21777.7	0.778313
Data points: 94158					1200.11	20911.2	14390.3	20911.2	0.747344
Mass	Intensity				1200.13	19179.6	14390.5	19179.6	0.685462
370.001	0				1200.15	16253.3	14390.7	16253.3	0.580877
370.004	0				1200.17	13664.4	14390.9	13664.4	0.488353
370.007	0				1200.18	13376	14391.1	13376	0.478047
370.01	0				1200.2	13488.9	14391.4	13488.9	0.482082
370.098	0				1200.22	13471.5	14391.6	13471.5	0.481457
370.101	0				1200.24	13586.8	14391.8	13586.8	0.48558
370.105	0				1200.26	14794.8	14392	14794.8	0.528752
370.108	0				1200.27	17124.4	14392.2	17124.4	0.61201
370.111	322.434				1200.29	20341.9	14392.4	20341.9	0.727001
370.114	502.424				1200.31	23099.9	14392.6	23099.9	0.82557
370.117	589.494				1200.33	23059.4	14392.8	23059.4	0.824121
370.12	527.918				1200.34	22353.2	14393.1	22353.2	0.798881
370.123	348.217				1200.36	20952.7	14393.3	20952.7	0.748828
370.126	9.65239				1200.38	17686.4	14393.5	17686.4	0.632095
370.129	0				1200.4	13384.7	14393.7	13384.7	0.478358
370.132	0				1200.42	10657.2	14393.9	10657.2	0.380879
370.135	0				1200.43	10565.8	14394.1	10565.8	0.377612
370.138	0				1200.45	13262.2	14394.3	13262.2	0.473976
370.321	0				1200.47	16862.1	14394.6	16862.1	0.602636
370.324	0				1200.49	19241.2	14394.8	19241.2	0.68766
370.327	0				1200.5	20819.6	14395	20819.6	0.744071
370.33	0				1200.52	20215.8	14395.2	20215.8	0.722494
370.333	240.715				1200.54	18155	14395.4	18155	0.648843
370.336	398.145				1200.56	15997.9	14395.6	15997.9	0.57175
370.339	466.648				1200.58	14092.8	14395.8	14092.8	0.503663
370.342	399.137				1200.59	13790.9	14396	13790.9	0.492874
370.345	244.603				1200.61	14643.8	14396.3	14643.8	0.523354
370.348	11.1819				1200.63	15531.9	14396.5	15531.9	0.555097
370.351	0				1200.65	17042.9	14396.7	17042.9	0.609096
370.354	0				1200.67	19244.1	14396.9	19244.1	0.687767
370.357	0				1200.68	21092.9	14397.1	21092.9	0.753839
370.36	0				1200.7	20830.2	14397.3	20830.2	0.744452
370.577	0				1200.72	18271.8	14397.5	18271.8	0.653016
370.58	0				1200.74	16093	14397.8	16093	0.575147
370.583	0				1200.75	16806.3	14398	16806.3	0.60064
370.586	0				1200.77	19317.4	14398.2	19317.4	0.690384
370.589	355.342				1200.79	21161.3	14398.4	21161.3	0.756285
370.592	510.945				1200.81	20129.8	14398.6	20129.8	0.71942
370.595	563.178				1200.83	16994.7	14398.8	16994.7	0.607373
370.598	478.246				1200.84	14924.7	14399	14924.7	0.533395
370.601	287.662				1200.86	15263.4	14399.2	15263.4	0.5455
370.604	17.9622				1200.88	17433.3	14399.5	17433.3	0.62305
370.607	0				1200.9	20397.5	14399.7	20397.5	0.728986
370.61	0				1200.91	22972.2	14399.9	22972.2	0.821006
370.613	0				1200.93	24366.8	14400.1	24366.8	0.870845
370.616	0				1200.95	24632.3	14400.3	24632.3	0.880335
370.729	0				1200.97	23328.9	14400.5	23328.9	0.833752
370.732	0				1200.99	22197.3	14400.7	22197.3	0.793311
370.735	0				1201	22338.9	14401	22338.9	0.798369
370.738	0				1201.02	23899.9	14401.2	23899.9	0.85416
370.742	280.736				1201.04	25463.6	14401.4	25463.6	0.910046
370.745	392.822				1201.06	26430.7	14401.6	26430.7	0.944608
370.748	411.907				1201.07	27846.9	14401.8	27846.9	0.995221
370.751	334.376				1201.09	30981.6	14402	30981.6	1.10725
370.754	204.691				1201.11	32778.8	14402.2	32778.8	1.17148
370.757	12.2693				1201.13	30189.3	14402.5	30189.3	1.07894
370.76	0				1201.15	25859.9	14402.7	25859.9	0.924206
370.763	0				1201.16	21901.1	14402.9	21901.1	0.782725
370.766	0				1201.18	20263.6	14403.1	20263.6	0.724202
370.769	0				1201.2	20371.6	14403.3	20371.6	0.728062
370.803	0				1201.22	20260.8	14403.5	20260.8	0.724103
370.806	0				1201.23	20950	14403.7	20950	0.748732
370.809	0				1201.25	23526.8	14403.9	23526.8	0.840826
370.812	0				1201.27	26484	14404.2	26484	0.946513
370.815	310.496				1201.29	27476.3	14404.4	27476.3	0.981975
370.818	414.247				1201.31	27401.7	14404.6	27401.7	0.979312
370.821	671.853				1201.32	27804	14404.8	27804	0.993687
370.824	749.029				1201.34	26896.4	14405	26896.4	0.96125
370.827	716.058				1201.36	24325.3	14405.2	24325.3	0.869364
370.83	435.054				1201.38	20302.8	14405.4	20302.8	0.725604
370.833	314.935				1201.39	17674.9	14405.7	17674.9	0.631685
370.836	19.3052				1201.41	18021.3	14405.9	18021.3	0.644063
370.839	0				1201.43	21239.5	14406.1	21239.5	0.75908
370.842	0				1201.45	24133.1	14406.3	24133.1	0.862493
370.845	0				1201.47	26476.2	14406.5	26476.2	0.946235
370.848	0				1201.48	27513.9	14406.7	27513.9	0.983319
370.955	0				1201.5	28354.4	14406.9	28354.4	1.01336
370.958	0				1201.52	26996.7	14407.2	26996.7	0.964835
370.961	0				1201.54	24134.3	14407.4	24134.3	0.862538
370.964	0				1201.55	20961	14407.6	20961	0.749127
370.967	291.552				1201.57	19789.1	14407.8	19789.1	0.707242
370.971	474.342				1201.59	21695.3	14408	21695.3	0.775369
370.974	529.562				1201.61	24448.3	14408.2	24448.3	0.87376
370.977	420.291				1201.63	25472	14408.4	25472	0.910346
370.98	228.274				1201.64	23258.9	14408.6	23258.9	0.831251
370.983	12.5577				1201.66	20074.6	14408.9	20074.6	0.717446
370.986	0				1201.68	18729.7	14409.1	18729.7	0.669381
370.989	0				1201.7	20516.5	14409.3	20516.5	0.733239
370.992	0				1201.72	23684.8	14409.5	23684.8	0.846472
370.995	0				1201.73	26143.8	14409.7	26143.8	0.934355
371.013	0				1201.75	27134.4	14409.9	27134.4	0.969758
371.016	0				1201.77	26491.3	14410.1	26491.3	0.946775
371.019	0				1201.79	23759.3	14410.4	23759.3	0.849136
371.022	0				1201.8	21318.1	14410.6	21318.1	0.761887
371.026	268.831				1201.82	20428	14410.8	20428	0.730078
371.029	409.871				1201.84	21661.6	14411	21661.6	0.774166
371.032	457.57				1201.86	23702.1	14411.2	23702.1	0.847092
371.035	382.875				1201.88	24269.9	14411.4	24269.9	0.867383
371.038	221.643				1201.89	22465.8	14411.6	22465.8	0.802907
371.041	12.7125				1201.91	18865.6	14411.9	18865.6	0.674239
371.044	0				1201.93	16244.4	14412.1	16244.4	0.58056
371.047	0				1201.95	16481.3	14412.3	16481.3	0.589025
371.05	0				1201.96	19885.8	14412.5	19885.8	0.710698
371.053	0				1201.98	23657.1	14412.7	23657.1	0.845482
371.136	0				1202	24766.8	14412.9	24766.8	0.885143
371.139	0				1202.02	21754.5	14413.1	21754.5	0.777484
371.142	0				1202.04	18036	14413.3	18036	0.644589
371.145	0				1202.05	17109.9	14413.6	17109.9	0.611491
371.148	297.644				1202.07	20259.5	14413.8	20259.5	0.724055
371.151	466.65				1202.09	24164	14414	24164	0.863599
371.154	533.324				1202.11	25699.8	14414.2	25699.8	0.918486
371.157	495.659				1202.12	24707.4	14414.4	24707.4	0.883018
371.16	387.616				1202.14	23278.2	14414.6	23278.2	0.831941
371.163	24.3893				1202.16	23491.9	14414.8	23491.9	0.839577
371.166	0				1202.18	25877.5	14415.1	25877.5	0.924838
371.169	0				1202.2	26818	14415.3	26818	0.95845
371.172	0				1202.21	26659	14415.5	26659	0.952766
371.175	0				1202.23	26667.1	14415.7	26667.1	0.953057
371.178	268.744				1202.25	29958.1	14415.9	29958.1	1.07067
371.181	424.801				1202.27	32809.9	14416.1	32809.9	1.17259
371.184	667.926				1202.29	33464.2	14416.3	33464.2	1.19598
371.188	722.672				1202.3	30569.6	14416.6	30569.6	1.09253
371.191	639.82				1202.32	25988.5	14416.8	25988.5	0.928805
371.194	367.715				1202.34	22496.7	14417	22496.7	0.804012
371.197	241.124				1202.36	21599.7	14417.2	21599.7	0.771951
371.2	15.2005				1202.37	23520.3	14417.4	23520.3	0.840592
371.203	0				1202.39	25229	14417.6	25229	0.90166
371.206	0				1202.41	24648.6	14417.8	24648.6	0.880917
371.209	0				1202.43	23508.4	14418.1	23508.4	0.840166
371.212	0				1202.45	22719	14418.3	22719	0.811955
371.215	0				1202.46	21390.2	14418.5	21390.2	0.764464
371.218	0				1202.48	20790.7	14418.7	20790.7	0.743041
371.221	0				1202.5	23194.1	14418.9	23194.1	0.828934
371.224	0				1202.52	26872.7	14419.1	26872.7	0.960403
371.227	241.247				1202.53	29072.7	14419.3	29072.7	1.03903
371.23	420.889				1202.55	28337.2	14419.6	28337.2	1.01274
371.233	523.864				1202.57	25869.9	14419.8	25869.9	0.924564
371.236	503.788				1202.59	23428.1	14420	23428.1	0.837296
371.24	36.5198				1202.61	23983.8	14420.2	23983.8	0.857158
371.243	0.333483				1202.62	25333	14420.4	25333	0.905377
371.246	0				1202.64	26003.5	14420.6	26003.5	0.92934
371.249	0				1202.66	27273.5	14420.8	27273.5	0.974728
371.252	0				1202.68	30318.5	14421	30318.5	1.08356
371.255	0				1202.7	32589.6	14421.3	32589.6	1.16472
371.258	126.417				1202.71	30978.4	14421.5	30978.4	1.10714
371.261	191.765				1202.73	25738.8	14421.7	25738.8	0.919879
371.264	219.893				1202.75	21395.5	14421.9	21395.5	0.764656
371.267	199.667				1202.77	18172.6	14422.1	18172.6	0.649472
371.27	141.732				1202.78	16332.9	14422.3	16332.9	0.583721
371.273	8.79681				1202.8	16657.7	14422.5	16657.7	0.59533
371.276	0				1202.82	18929.7	14422.8	18929.7	0.676528
371.279	173.072				1202.84	22958	14423	22958	0.820496
371.282	256.346				1202.86	25904.6	14423.2	25904.6	0.925804
371.285	278.416				1202.87	25505	14423.4	25505	0.911524
371.288	239.612				1202.89	23168.3	14423.6	23168.3	0.828012
371.292	166.708				1202.91	22775.3	14423.8	22775.3	0.813967
371.295	10.7953				1202.93	23501.3	14424	23501.3	0.839915
371.298	0				1202.94	23399.2	14424.3	23399.2	0.836266
371.301	0				1202.96	21679.1	14424.5	21679.1	0.77479
371.304	0				1202.98	20542.7	14424.7	20542.7	0.734177
371.307	254.339				1203	20495.4	14424.9	20495.4	0.732487
371.31	424.104				1203.02	21751.1	14425.1	21751.1	0.777365
371.313	545.577				1203.03	23022.1	14425.3	23022.1	0.822788
371.316	569.453				1203.05	23697.2	14425.5	23697.2	0.846915
371.319	485.368				1203.07	22748.3	14425.8	22748.3	0.813001
371.322	335.582				1203.09	21743.1	14426	21743.1	0.777077
371.325	17.1282				1203.11	20615.1	14426.2	20615.1	0.736765
371.328	0				1203.12	19043.5	14426.4	19043.5	0.680598
371.331	0				1203.14	19902.5	14426.6	19902.5	0.711295
371.334	0				1203.16	23627.8	14426.8	23627.8	0.844436
371.337	0				1203.18	28613.3	14427	28613.3	1.02261
371.622	0				1203.19	32116.7	14427.3	32116.7	1.14782
371.625	0				1203.21	31807.4	14427.5	31807.4	1.13676
371.628	0				1203.23	28446	14427.7	28446	1.01663
371.631	0				1203.25	24687	14427.9	24687	0.88229
371.634	250.911				1203.27	22877.7	14428.1	22877.7	0.817628
371.637	415.219				1203.28	22384.8	14428.3	22384.8	0.800013
371.64	494.886				1203.3	23203.7	14428.5	23203.7	0.829277
371.644	439.326				1203.32	25464.1	14428.8	25464.1	0.910062
371.647	280.741				1203.34	28690.6	14429	28690.6	1.02538
371.65	15.6696				1203.36	32129.3	14429.2	32129.3	1.14827
371.653	0				1203.37	33671.7	14429.4	33671.7	1.20339
371.656	0				1203.39	33648.7	14429.6	33648.7	1.20257
371.659	0				1203.41	32380.6	14429.8	32380.6	1.15725
371.662	0				1203.43	29476.4	14430	29476.4	1.05346
371.683	0				1203.44	26816	14430.3	26816	0.958377
371.686	0				1203.46	25401.5	14430.5	25401.5	0.907824
371.689	0				1203.48	25136.3	14430.7	25136.3	0.898347
371.693	0				1203.5	25195.1	14430.9	25195.1	0.900449
371.696	244.526				1203.52	28426	14431.1	28426	1.01592
371.699	366.968				1203.53	33849.2	14431.3	33849.2	1.20974
371.702	438.185				1203.55	36805.5	14431.5	36805.5	1.31539
371.705	422.151				1203.57	34994.6	14431.8	34994.6	1.25067
371.708	523.403				1203.59	32239.4	14432	32239.4	1.1522
371.711	353.602				1203.61	32415.9	14432.2	32415.9	1.15851
371.714	423.239				1203.62	33136.5	14432.4	33136.5	1.18427
371.717	420.833				1203.64	32676.6	14432.6	32676.6	1.16783
371.72	322.451				1203.66	32009.9	14432.8	32009.9	1.144
371.723	20.0698				1203.68	33739.8	14433	33739.8	1.20583
371.726	0				1203.69	39508.2	14433.3	39508.2	1.41199
371.729	0				1203.71	45592.5	14433.5	45592.5	1.62943
371.732	0				1203.73	46790.4	14433.7	46790.4	1.67224
371.735	0				1203.75	43082.6	14433.9	43082.6	1.53973
371.867	0				1203.77	36146.8	14434.1	36146.8	1.29185
371.87	0				1203.78	29109.5	14434.3	29109.5	1.04034
371.873	0				1203.8	24096.4	14434.5	24096.4	0.86118
371.876	0				1203.82	23986	14434.8	23986	0.857236
371.879	245.313				1203.84	27114.1	14435	27114.1	0.969032
371.883	361.501				1203.86	28952.7	14435.2	28952.7	1.03474
371.886	401.449				1203.87	26071.3	14435.4	26071.3	0.931765
371.889	602.575				1203.89	21642.3	14435.6	21642.3	0.773475
371.892	618.128				1203.91	19570.5	14435.8	19570.5	0.699432
371.895	481.239				1203.93	22813	14436	22813	0.815314
371.898	421.612				1203.94	26937.5	14436.3	26937.5	0.962721
371.901	298.173				1203.96	28058	14436.5	28058	1.00277
371.904	19.1981				1203.98	26520.7	14436.7	26520.7	0.947826
371.907	0				1204	25017.7	14436.9	25017.7	0.894107
371.91	0				1204.02	24564.4	14437.1	24564.4	0.877907
371.913	0				1204.03	24801.5	14437.3	24801.5	0.886381
371.916	0				1204.05	23703.6	14437.5	23703.6	0.847142
372.008	0				1204.07	21321.2	14437.8	21321.2	0.761999
372.011	0				1204.09	20863.2	14438	20863.2	0.745631
372.014	0				1204.11	23868.5	14438.2	23868.5	0.853036
372.017	0				1204.12	28086	14438.4	28086	1.00377
372.021	266.183				1204.14	28855.9	14438.6	28855.9	1.03128
372.024	673.134				1204.16	25568.5	14438.8	25568.5	0.913795
372.027	843.135				1204.18	21061.3	14439	21061.3	0.75271
372.03	809.909				1204.19	18078.7	14439.3	18078.7	0.646116
372.033	603.424				1204.21	20091.8	14439.5	20091.8	0.718062
372.036	269.282				1204.23	25059.7	14439.7	25059.7	0.895611
372.039	14.2507				1204.25	28543.7	14439.9	28543.7	1.02012
372.042	0				1204.27	29412.5	14440.1	29412.5	1.05117
372.045	0				1204.28	28790.7	14440.3	28790.7	1.02895
372.048	0				1204.3	27562.2	14440.5	27562.2	0.985047
372.051	0				1204.32	27115.8	14440.8	27115.8	0.969091
372.076	0				1204.34	31660.9	14441	31660.9	1.13153
372.079	0				1204.36	40001.7	14441.2	40001.7	1.42962
372.082	0				1204.37	46551.2	14441.4	46551.2	1.6637
372.085	0				1204.39	47190.1	14441.6	47190.1	1.68653
372.088	237.537				1204.41	44634.3	14441.8	44634.3	1.59519
372.091	370.07				1204.43	41898.4	14442	41898.4	1.49741
372.094	438.042				1204.44	38362.2	14442.3	38362.2	1.37103
372.097	394.507				1204.46	33876.1	14442.5	33876.1	1.2107
372.1	256.674				1204.48	30566.3	14442.7	30566.3	1.09241
372.103	14.4781				1204.5	30703.2	14442.9	30703.2	1.0973
372.106	0				1204.52	36568.6	14443.1	36568.6	1.30693
372.11	0				1204.53	44012.6	14443.3	44012.6	1.57297
372.113	0				1204.55	47414.5	14443.5	47414.5	1.69455
372.116	0				1204.57	47587.5	14443.8	47587.5	1.70073
372.125	0				1204.59	48644.1	14444	48644.1	1.73849
372.128	0				1204.61	51870.7	14444.2	51870.7	1.85381
372.131	0				1204.62	55542.8	14444.4	55542.8	1.98505
372.134	0				1204.64	54350.2	14444.6	54350.2	1.94242
372.137	244.753				1204.66	47141	14444.8	47141	1.68478
372.14	371.454				1204.68	38600.1	14445	38600.1	1.37953
372.143	430.277				1204.69	35607.1	14445.3	35607.1	1.27256
372.146	396.336				1204.71	37565.4	14445.5	37565.4	1.34255
372.149	295.903				1204.73	40151.2	14445.7	40151.2	1.43497
372.153	18.5055				1204.75	43119.2	14445.9	43119.2	1.54104
372.156	0				1204.77	44355.5	14446.1	44355.5	1.58522
372.159	0				1204.78	44443.7	14446.3	44443.7	1.58838
372.162	0				1204.8	42653.8	14446.5	42653.8	1.52441
372.165	0				1204.82	43479.5	14446.8	43479.5	1.55391
372.168	0				1204.84	47678.8	14447	47678.8	1.70399
372.171	245.893				1204.86	52005.9	14447.2	52005.9	1.85864
372.174	397.986				1204.87	51224.4	14447.4	51224.4	1.83071
372.177	456.895				1204.89	44576.5	14447.6	44576.5	1.59312
372.18	400.609				1204.91	38377	14447.8	38377	1.37156
372.183	301.987				1204.93	36541.8	14448	36541.8	1.30597
372.186	18.9192				1204.95	36380.9	14448.3	36380.9	1.30022
372.189	0				1204.96	34363.9	14448.5	34363.9	1.22813
372.192	0				1204.98	31766.5	14448.7	31766.5	1.1353
372.195	0				1205	30699	14448.9	30699	1.09715
372.199	0				1205.02	33407.7	14449.1	33407.7	1.19396
372.245	0				1205.03	37391.4	14449.3	37391.4	1.33633
372.248	0				1205.05	40117.8	14449.6	40117.8	1.43377
372.251	0				1205.07	40724.8	14449.8	40724.8	1.45547
372.254	0				1205.09	40031.3	14450	40031.3	1.43068
372.257	3058.79				1205.11	39594.1	14450.2	39594.1	1.41505
372.26	11742.5				1205.12	38358.6	14450.4	38358.6	1.3709
372.263	21382.7				1205.14	35578	14450.6	35578	1.27152
372.266	28194.1				1205.16	33281	14450.8	33281	1.18943
372.269	23208.1				1205.18	32933.4	14451.1	32933.4	1.17701
372.272	13397.7				1205.2	34309.5	14451.3	34309.5	1.22619
372.275	3856.88				1205.21	36851.3	14451.5	36851.3	1.31703
372.278	359.444				1205.23	38992.7	14451.7	38992.7	1.39356
372.281	11.1769				1205.25	40573.7	14451.9	40573.7	1.45007
372.285	0				1205.27	42120.2	14452.1	42120.2	1.50534
372.288	0				1205.29	42813.1	14452.3	42813.1	1.5301
372.291	0				1205.3	43504.1	14452.6	43504.1	1.5548
372.294	0				1205.32	44892	14452.8	44892	1.6044
372.334	0				1205.34	46666.8	14453	46666.8	1.66783
372.337	0				1205.36	47912.5	14453.2	47912.5	1.71235
372.34	0				1205.37	46658	14453.4	46658	1.66751
372.343	0				1205.39	41950.7	14453.6	41950.7	1.49928
372.346	421.375				1205.41	33447.7	14453.8	33447.7	1.19539
372.349	592.705				1205.43	25065.4	14454.1	25065.4	0.895813
372.352	636.083				1205.45	21567	14454.3	21567	0.770785
372.355	546.845				1205.46	20856.4	14454.5	20856.4	0.745387
372.358	375.944				1205.48	21701.3	14454.7	21701.3	0.775582
372.361	18.7974				1205.5	24391.6	14454.9	24391.6	0.871733
372.364	265.637				1205.52	29748.2	14455.1	29748.2	1.06317
372.367	374.795				1205.54	35277	14455.3	35277	1.26077
372.371	410.035				1205.55	38258.6	14455.6	38258.6	1.36733
372.374	354.068				1205.57	40427.4	14455.8	40427.4	1.44484
372.377	230.549				1205.59	42299.5	14456	42299.5	1.51174
372.38	14.3435				1205.61	40342.8	14456.2	40342.8	1.44181
372.383	0				1205.63	38858.4	14456.4	38858.4	1.38876
372.386	0				1205.64	39046.6	14456.6	39046.6	1.39549
372.389	0				1205.66	43099.8	14456.9	43099.8	1.54034
372.392	0				1205.68	49469.3	14457.1	49469.3	1.76799
372.395	222.898				1205.7	53444.5	14457.3	53444.5	1.91005
372.398	371.43				1205.71	51355.6	14457.5	51355.6	1.8354
372.401	428.54				1205.73	42010.8	14457.7	42010.8	1.50142
372.404	352.702				1205.75	33490.1	14457.9	33490.1	1.1969
372.407	198.455				1205.77	30708.9	14458.1	30708.9	1.09751
372.41	9.95489				1205.79	32540.1	14458.4	32540.1	1.16295
372.414	0				1205.8	36116.6	14458.6	36116.6	1.29077
372.417	0				1205.82	40873.7	14458.8	40873.7	1.46079
372.42	0				1205.84	44497.1	14459	44497.1	1.59028
372.423	0				1205.86	45851.6	14459.2	45851.6	1.63869
372.521	0				1205.88	43965.1	14459.4	43965.1	1.57127
372.524	0				1205.89	39896.5	14459.6	39896.5	1.42586
372.527	0				1205.91	38765.6	14459.9	38765.6	1.38545
372.53	0				1205.93	43924.2	14460.1	43924.2	1.56981
372.533	231.39				1205.95	51859	14460.3	51859	1.85339
372.536	377.569				1205.97	57435.5	14460.5	57435.5	2.05269
372.54	458.972				1205.98	58892.9	14460.7	58892.9	2.10478
372.543	427.832				1206	57548.6	14460.9	57548.6	2.05673
372.546	301.62				1206.02	53870.1	14461.1	53870.1	1.92527
372.549	16.9523				1206.04	48605.7	14461.4	48605.7	1.73712
372.552	0				1206.05	43186.6	14461.6	43186.6	1.54345
372.555	0				1206.07	39391.2	14461.8	39391.2	1.40781
372.558	0				1206.09	40512.2	14462	40512.2	1.44787
372.561	0				1206.11	43512.3	14462.2	43512.3	1.55509
372.623	0				1206.13	43948.2	14462.4	43948.2	1.57066
372.626	0				1206.14	41314.7	14462.7	41314.7	1.47655
372.629	0				1206.16	39580.5	14462.9	39580.5	1.41457
372.632	0				1206.18	44205.8	14463.1	44205.8	1.57987
372.635	291.594				1206.2	49604.1	14463.3	49604.1	1.7728
372.638	433.605				1206.22	49554.2	14463.5	49554.2	1.77102
372.641	491.554				1206.23	44906.2	14463.7	44906.2	1.6049
372.644	442.246				1206.25	38303.8	14463.9	38303.8	1.36894
372.647	309.922				1206.27	32774.2	14464.2	32774.2	1.17132
372.65	20.3431				1206.29	28779.1	14464.4	28779.1	1.02854
372.653	0				1206.31	27162.9	14464.6	27162.9	0.970777
372.656	0				1206.32	31779.5	14464.8	31779.5	1.13577
372.659	0				1206.34	40719.9	14465	40719.9	1.45529
372.663	216.382				1206.36	47900.6	14465.2	47900.6	1.71192
372.666	353.226				1206.38	46511.9	14465.4	46511.9	1.66229
372.669	452.583				1206.4	38350.9	14465.7	38350.9	1.37062
372.672	437.538				1206.41	29751.8	14465.9	29751.8	1.0633
372.675	307.905				1206.43	24612.1	14466.1	24612.1	0.879612
372.678	15.6466				1206.45	23943.5	14466.3	23943.5	0.855717
372.681	0				1206.47	24956.1	14466.5	24956.1	0.891906
372.684	0				1206.48	27189.6	14466.7	27189.6	0.97173
372.687	0				1206.5	31911.4	14467	31911.4	1.14048
372.69	0				1206.52	37058.1	14467.2	37058.1	1.32442
372.89	0				1206.54	39474.7	14467.4	39474.7	1.41079
372.893	0				1206.56	37826.5	14467.6	37826.5	1.35188
372.896	0				1206.57	35754	14467.8	35754	1.27781
372.9	0				1206.59	34260.1	14468	34260.1	1.22442
372.903	133.84				1206.61	35130.2	14468.2	35130.2	1.25552
372.906	408.226				1206.63	36741.4	14468.5	36741.4	1.3131
372.909	634.062				1206.65	39736	14468.7	39736	1.42013
372.912	908.523				1206.66	43026.6	14468.9	43026.6	1.53773
372.915	945.611				1206.68	45079.2	14469.1	45079.2	1.61109
372.918	722.146				1206.7	45297.8	14469.3	45297.8	1.6189
372.921	349.882				1206.72	45903.6	14469.5	45903.6	1.64055
372.924	199.689				1206.74	47724	14469.7	47724	1.70561
372.927	12.5128				1206.75	47268.1	14470	47268.1	1.68932
372.93	0				1206.77	44480.1	14470.2	44480.1	1.58968
372.933	0				1206.79	37962.7	14470.4	37962.7	1.35675
372.936	0				1206.81	32515.6	14470.6	32515.6	1.16208
372.94	0				1206.83	34906.6	14470.8	34906.6	1.24753
373.02	0				1206.84	44694.8	14471	44694.8	1.59735
373.023	0				1206.86	54228.6	14471.3	54228.6	1.93808
373.026	0				1206.88	57582.4	14471.5	57582.4	2.05794
373.029	0				1206.9	55659.6	14471.7	55659.6	1.98922
373.032	195.471				1206.91	52096.1	14471.9	52096.1	1.86187
373.035	333.51				1206.93	54030.7	14472.1	54030.7	1.93101
373.038	416.747				1206.95	59796.8	14472.3	59796.8	2.13708
373.041	401.201				1206.97	61634.2	14472.5	61634.2	2.20275
373.044	300.592				1206.99	58757.4	14472.8	58757.4	2.09993
373.047	19.1559				1207	55350.5	14473	55350.5	1.97817
373.05	0				1207.02	55620.7	14473.2	55620.7	1.98783
373.053	0				1207.04	58207.2	14473.4	58207.2	2.08027
373.057	0				1207.06	59814.2	14473.6	59814.2	2.1377
373.06	0				1207.08	62589.8	14473.8	62589.8	2.2369
373.075	0				1207.09	68302.3	14474	68302.3	2.44106
373.078	0				1207.11	73580.6	14474.3	73580.6	2.6297
373.081	0				1207.13	74747.1	14474.5	74747.1	2.67139
373.084	0				1207.15	69369.2	14474.7	69369.2	2.47919
373.087	215.469				1207.17	62647.6	14474.9	62647.6	2.23897
373.09	334.581				1207.18	60910.2	14475.1	60910.2	2.17687
373.094	423.285				1207.2	59034.8	14475.3	59034.8	2.10985
373.097	400.872				1207.22	53812.3	14475.6	53812.3	1.9232
373.1	260.642				1207.24	46931.4	14475.8	46931.4	1.67728
373.103	14.5109				1207.26	42457.3	14476	42457.3	1.51738
373.106	0				1207.27	40467.6	14476.2	40467.6	1.44627
373.109	0				1207.29	40913.8	14476.4	40913.8	1.46222
373.112	0				1207.31	42749.1	14476.6	42749.1	1.52781
373.115	0				1207.33	46657.3	14476.8	46657.3	1.66749
373.149	0				1207.35	54184.6	14477.1	54184.6	1.93651
373.152	0				1207.36	61200	14477.3	61200	2.18723
373.155	0				1207.38	62063.2	14477.5	62063.2	2.21808
373.158	0				1207.4	59364.6	14477.7	59364.6	2.12163
373.161	263.394				1207.42	56350.2	14477.9	56350.2	2.0139
373.164	435.533				1207.43	56433.3	14478.1	56433.3	2.01687
373.167	550.437				1207.45	56782.9	14478.4	56782.9	2.02937
373.171	549.372				1207.47	52345.5	14478.6	52345.5	1.87078
373.174	428.074				1207.49	45882.8	14478.8	45882.8	1.63981
373.177	24.5927				1207.51	43246.1	14479	43246.1	1.54557
373.18	0				1207.52	44872.6	14479.2	44872.6	1.6037
373.183	0				1207.54	48124.1	14479.4	48124.1	1.71991
373.186	0				1207.56	50604.2	14479.6	50604.2	1.80854
373.189	0				1207.58	53810.2	14479.9	53810.2	1.92312
373.315	0				1207.6	60189	14480.1	60189	2.1511
373.319	0				1207.61	64874.2	14480.3	64874.2	2.31854
373.322	0				1207.63	64021.9	14480.5	64021.9	2.28808
373.325	0				1207.65	58868.7	14480.7	58868.7	2.10391
373.328	253.578				1207.67	53974	14480.9	53974	1.92898
373.331	392.65				1207.69	53340.9	14481.2	53340.9	1.90635
373.334	514.153				1207.7	53341.7	14481.4	53341.7	1.90638
373.337	515.458				1207.72	49654.4	14481.6	49654.4	1.7746
373.34	368.101				1207.74	46385	14481.8	46385	1.65775
373.343	21.5468				1207.76	46506.9	14482	46506.9	1.66211
373.346	228.661				1207.78	48976.9	14482.2	48976.9	1.75039
373.349	374.622				1207.79	50630.6	14482.4	50630.6	1.80949
373.352	460.892				1207.81	48083.3	14482.7	48083.3	1.71845
373.356	445.192				1207.83	44584.6	14482.9	44584.6	1.59341
373.359	331.114				1207.85	43777.2	14483.1	43777.2	1.56456
373.362	19.0657				1207.87	45707.8	14483.3	45707.8	1.63355
373.365	0				1207.88	48034	14483.5	48034	1.71669
373.368	0				1207.9	48506.2	14483.7	48506.2	1.73356
373.371	0				1207.92	50186.2	14484	50186.2	1.7936
373.374	0				1207.94	54639.3	14484.2	54639.3	1.95276
373.377	0				1207.96	57488.3	14484.4	57488.3	2.05458
373.38	0				1207.97	55785.4	14484.6	55785.4	1.99372
373.383	152.411				1207.99	53163.4	14484.8	53163.4	1.90001
373.386	216.43				1208.01	53325.8	14485	53325.8	1.90581
373.389	256.486				1208.03	57788.3	14485.2	57788.3	2.0653
373.393	262.06				1208.04	62892.9	14485.5	62892.9	2.24773
373.396	227.376				1208.06	67040	14485.7	67040	2.39595
373.399	162.855				1208.08	65133.2	14485.9	65133.2	2.3278
373.402	10.5684				1208.1	60583	14486.1	60583	2.16518
373.405	0				1208.12	56195.1	14486.3	56195.1	2.00836
373.408	0				1208.13	56055	14486.5	56055	2.00335
373.411	0				1208.15	61811.6	14486.8	61811.6	2.20909
373.414	0				1208.17	69272.8	14487	69272.8	2.47574
373.51	0				1208.19	74295.1	14487.2	74295.1	2.65524
373.513	0				1208.21	73465.6	14487.4	73465.6	2.62559
373.516	0				1208.22	67757.6	14487.6	67757.6	2.42159
373.519	0				1208.24	64275.3	14487.8	64275.3	2.29714
373.522	210.631				1208.26	65337.7	14488	65337.7	2.33511
373.525	363.919				1208.28	65589.8	14488.3	65589.8	2.34412
373.528	444.806				1208.3	61395.2	14488.5	61395.2	2.19421
373.531	421.044				1208.31	54832.9	14488.7	54832.9	1.95968
373.535	314.433				1208.33	51042	14488.9	51042	1.82419
373.538	20.5346				1208.35	55029.8	14489.1	55029.8	1.96671
373.541	0				1208.37	63111.7	14489.3	63111.7	2.25555
373.544	0				1208.39	66150.3	14489.6	66150.3	2.36415
373.547	0				1208.4	65846.6	14489.8	65846.6	2.35329
373.55	0				1208.42	65974.2	14490	65974.2	2.35785
373.553	0				1208.44	66073.9	14490.2	66073.9	2.36142
373.556	209.093				1208.46	63596.2	14490.4	63596.2	2.27287
373.559	333.411				1208.48	57486.4	14490.6	57486.4	2.05451
373.562	387.235				1208.49	50462.8	14490.8	50462.8	1.80349
373.565	335.818				1208.51	47763.2	14491.1	47763.2	1.70701
373.568	207.176				1208.53	46402.2	14491.3	46402.2	1.65837
373.572	11.6881				1208.55	46334.1	14491.5	46334.1	1.65593
373.575	0				1208.57	46483.8	14491.7	46483.8	1.66129
373.578	0				1208.58	51016.2	14491.9	51016.2	1.82327
373.581	0				1208.6	58861.2	14492.1	58861.2	2.10364
373.584	0				1208.62	65791.7	14492.4	65791.7	2.35133
373.664	0				1208.64	65672.6	14492.6	65672.6	2.34708
373.667	0				1208.66	60353.5	14492.8	60353.5	2.15697
373.67	0				1208.67	59591.7	14493	59591.7	2.12975
373.673	0				1208.69	63890.7	14493.2	63890.7	2.28339
373.677	281.867				1208.71	66253.6	14493.4	66253.6	2.36784
373.68	413.331				1208.73	61060.2	14493.6	61060.2	2.18223
373.683	737.4				1208.75	51314.3	14493.9	51314.3	1.83392
373.686	884.805				1208.76	44171.7	14494.1	44171.7	1.57865
373.689	862.274				1208.78	42390.6	14494.3	42390.6	1.515
373.692	543.337				1208.8	46138	14494.5	46138	1.64893
373.695	365.049				1208.82	50763.3	14494.7	50763.3	1.81423
373.698	23.7735				1208.84	56898.9	14494.9	56898.9	2.03351
373.701	0				1208.85	61775.6	14495.2	61775.6	2.2078
373.704	0				1208.87	62772.2	14495.4	62772.2	2.24342
373.707	0				1208.89	59432.7	14495.6	59432.7	2.12407
373.711	0				1208.91	56289.1	14495.8	56289.1	2.01172
373.831	0				1208.93	55347.9	14496	55347.9	1.97808
373.834	0				1208.94	56312.2	14496.2	56312.2	2.01254
373.837	0				1208.96	55183.5	14496.5	55183.5	1.97221
373.84	0				1208.98	53364.2	14496.7	53364.2	1.90719
373.843	270.517				1209	54940.1	14496.9	54940.1	1.96351
373.846	503.422				1209.01	58813.1	14497.1	58813.1	2.10192
373.85	632.319				1209.03	61200.7	14497.3	61200.7	2.18725
373.853	567.497				1209.05	61826.5	14497.5	61826.5	2.20962
373.856	352.744				1209.07	61554.2	14497.7	61554.2	2.19989
373.859	23.2344				1209.09	63425.1	14498	63425.1	2.26675
373.862	0				1209.1	68225.4	14498.2	68225.4	2.43831
373.865	0				1209.12	69489.9	14498.4	69489.9	2.4835
373.868	0				1209.14	66076.2	14498.6	66076.2	2.3615
373.871	0				1209.16	63450.7	14498.8	63450.7	2.26767
373.927	0				1209.18	67778.5	14499	67778.5	2.42234
373.93	0				1209.19	73234.3	14499.3	73234.3	2.61732
373.933	0				1209.21	76487.4	14499.5	76487.4	2.73359
373.936	0				1209.23	75034.5	14499.7	75034.5	2.68166
373.939	174.734				1209.25	68331.7	14499.9	68331.7	2.44211
373.942	313.533				1209.27	60601	14500.1	60601	2.16582
373.945	382.619				1209.28	55752.2	14500.3	55752.2	1.99253
373.948	335.227				1209.3	54941.7	14500.5	54941.7	1.96356
373.952	199.244				1209.32	60564.3	14500.8	60564.3	2.16451
373.955	12.6536				1209.34	71149.3	14501	71149.3	2.54281
373.958	0				1209.36	80993	14501.2	80993	2.89461
373.961	0				1209.37	82144.2	14501.4	82144.2	2.93576
373.964	0				1209.39	77249.8	14501.6	77249.8	2.76083
373.967	0				1209.41	74812.2	14501.8	74812.2	2.67372
373.982	0				1209.43	79169.9	14502.1	79169.9	2.82946
373.986	0				1209.45	81864.7	14502.3	81864.7	2.92577
373.989	0				1209.46	79981.8	14502.5	79981.8	2.85847
373.992	0				1209.48	72003.2	14502.7	72003.2	2.57333
373.995	305.031				1209.5	63067.6	14502.9	63067.6	2.25398
373.998	429.98				1209.52	58393.8	14503.1	58393.8	2.08694
374.001	459.078				1209.54	55986.9	14503.4	55986.9	2.00092
374.004	379.299				1209.55	56685.5	14503.6	56685.5	2.02589
374.007	237.636				1209.57	64543.2	14503.8	64543.2	2.30671
374.01	13.7117				1209.59	78730.1	14504	78730.1	2.81374
374.013	0				1209.61	91538.5	14504.2	91538.5	3.2715
374.016	0				1209.63	92274	14504.4	92274	3.29778
374.02	0				1209.64	81994.4	14504.6	81994.4	2.9304
374.023	0				1209.66	74879.2	14504.9	74879.2	2.67611
374.128	0				1209.68	78987.7	14505.1	78987.7	2.82294
374.131	0				1209.7	85508.8	14505.3	85508.8	3.056
374.134	0				1209.72	85243.5	14505.5	85243.5	3.04652
374.137	0				1209.73	79019.8	14505.7	79019.8	2.82409
374.14	247.204				1209.75	72415.7	14505.9	72415.7	2.58807
374.143	398.926				1209.77	69766.7	14506.2	69766.7	2.4934
374.146	500.463				1209.79	67323.6	14506.4	67323.6	2.40608
374.149	497.137				1209.81	61045.7	14506.6	61045.7	2.18171
374.153	384.506				1209.82	55554.6	14506.8	55554.6	1.98547
374.156	222.752				1209.84	58693.1	14507	58693.1	2.09763
374.159	14.5202				1209.86	66725	14507.2	66725	2.38469
374.162	0				1209.88	69586.4	14507.5	69586.4	2.48695
374.165	0				1209.9	63423.8	14507.7	63423.8	2.26671
374.168	0				1209.91	54498.5	14507.9	54498.5	1.94772
374.171	0				1209.93	52399.9	14508.1	52399.9	1.87272
374.258	0				1209.95	55034.7	14508.3	55034.7	1.96689
374.261	0				1209.97	56748.4	14508.5	56748.4	2.02813
374.264	0				1209.99	57045.3	14508.8	57045.3	2.03874
374.267	0				1210	58060.3	14509	58060.3	2.07502
374.27	187.569				1210.02	62676.7	14509.2	62676.7	2.24001
374.273	332.531				1210.04	65552.4	14509.4	65552.4	2.34278
374.276	404.653				1210.06	60897.6	14509.6	60897.6	2.17642
374.279	365.629				1210.08	53363.1	14509.8	53363.1	1.90715
374.283	249.682				1210.09	54206.3	14510	54206.3	1.93728
374.286	14.3776				1210.11	59618.8	14510.3	59618.8	2.13072
374.289	0				1210.13	64623.1	14510.5	64623.1	2.30957
374.292	0				1210.15	65022.1	14510.7	65022.1	2.32383
374.295	0				1210.17	66212	14510.9	66212	2.36635
374.298	0				1210.18	70658.4	14511.1	70658.4	2.52526
374.974	0				1210.2	75293.4	14511.3	75293.4	2.69091
374.977	0				1210.22	74980.1	14511.6	74980.1	2.67972
374.98	0				1210.24	72113.8	14511.8	72113.8	2.57728
374.983	0				1210.26	71133.8	14512	71133.8	2.54225
374.986	124.288				1210.27	77692.2	14512.2	77692.2	2.77665
374.989	212.441				1210.29	83660.6	14512.4	83660.6	2.98995
374.993	254.903				1210.31	79047.5	14512.6	79047.5	2.82508
374.996	223.096				1210.33	71698.5	14512.9	71698.5	2.56243
374.999	138.246				1210.35	69563.9	14513.1	69563.9	2.48615
375.002	8.98024				1210.36	72743.7	14513.3	72743.7	2.59979
375.005	0				1210.38	75072.6	14513.5	75072.6	2.68302
375.008	0				1210.4	72988.2	14513.7	72988.2	2.60853
375.011	0				1210.42	74373.2	14513.9	74373.2	2.65803
375.014	0				1210.44	81198.4	14514.2	81198.4	2.90195
375.079	0				1210.45	87091.9	14514.4	87091.9	3.11258
375.083	0				1210.47	85167.3	14514.6	85167.3	3.0438
375.086	0				1210.49	79123.9	14514.8	79123.9	2.82781
375.089	0				1210.51	78864.8	14515	78864.8	2.81855
375.092	181.715				1210.53	83706.8	14515.2	83706.8	2.9916
375.095	287.851				1210.54	84815.6	14515.4	84815.6	3.03123
375.098	339.421				1210.56	83478.1	14515.7	83478.1	2.98343
375.101	303.897				1210.58	87505.2	14515.9	87505.2	3.12735
375.104	202.938				1210.6	101032	14516.1	101032	3.61078
375.107	8.73551				1210.62	116778	14516.3	116778	4.17355
375.111	0				1210.63	118413	14516.5	118413	4.23198
375.114	0				1210.65	108936	14516.7	108936	3.89326
375.117	0				1210.67	106264	14517	106264	3.79776
375.12	0				1210.69	111945	14517.2	111945	4.0008
375.123	268.569				1210.71	118690	14517.4	118690	4.24188
375.126	426.816				1210.72	115088	14517.6	115088	4.11312
375.129	465.506				1210.74	109043	14517.8	109043	3.8971
375.132	398.152				1210.76	106783	14518	106783	3.81632
375.135	297.262				1210.78	106798	14518.3	106798	3.81684
375.138	20.1444				1210.8	103004	14518.5	103004	3.68125
375.142	0				1210.81	92976.2	14518.7	92976.2	3.32288
375.145	0				1210.83	91604.9	14518.9	91604.9	3.27387
375.148	0				1210.85	98563.7	14519.1	98563.7	3.52257
375.151	0				1210.87	105990	14519.3	105990	3.78798
375.325	0				1210.89	102624	14519.6	102624	3.66767
375.328	0				1210.9	96638.7	14519.8	96638.7	3.45377
375.331	0				1210.92	100438	14520	100438	3.58955
375.334	0				1210.94	111827	14520.2	111827	3.9966
375.337	205.088				1210.96	114944	14520.4	114944	4.108
375.34	388.556				1210.98	105034	14520.6	105034	3.75381
375.344	467.531				1210.99	94204.9	14520.9	94204.9	3.36679
375.347	395.248				1211.01	91642.3	14521.1	91642.3	3.27521
375.35	243.075				1211.03	92479.8	14521.3	92479.8	3.30514
375.353	343.955				1211.05	85692.7	14521.5	85692.7	3.06258
375.356	501.674				1211.07	73069.1	14521.7	73069.1	2.61142
375.359	525.413				1211.08	67299.4	14521.9	67299.4	2.40522
375.362	404.087				1211.1	71945.9	14522.1	71945.9	2.57128
375.365	232.68				1211.12	78374.2	14522.4	78374.2	2.80102
375.368	11.7216				1211.14	77544.3	14522.6	77544.3	2.77136
375.372	0				1211.16	73406.8	14522.8	73406.8	2.62349
375.375	0				1211.17	73763.9	14523	73763.9	2.63625
375.378	0				1211.19	80616.7	14523.2	80616.7	2.88116
375.381	0				1211.21	84200.6	14523.4	84200.6	3.00925
375.412	0				1211.23	79813.2	14523.7	79813.2	2.85245
375.415	0				1211.25	77558.7	14523.9	77558.7	2.77187
375.418	0				1211.26	84128	14524.1	84128	3.00666
375.421	0				1211.28	90681.4	14524.3	90681.4	3.24087
375.424	299.466				1211.3	85201.6	14524.5	85201.6	3.04502
375.428	464.808				1211.32	70693.9	14524.7	70693.9	2.52653
375.431	752.109				1211.34	60465.8	14525	60465.8	2.16099
375.434	844.472				1211.35	60495.8	14525.2	60495.8	2.16206
375.437	839.567				1211.37	64808.7	14525.4	64808.7	2.3162
375.44	603.305				1211.39	64016.2	14525.6	64016.2	2.28788
375.443	486.093				1211.41	60994.9	14525.8	60994.9	2.1799
375.446	323.742				1211.43	65139.9	14526	65139.9	2.32804
375.449	20.184				1211.44	76652.5	14526.3	76652.5	2.73949
375.452	0				1211.46	86422.9	14526.5	86422.9	3.08867
375.456	0				1211.48	86514.8	14526.7	86514.8	3.09196
375.459	0				1211.5	80605.3	14526.9	80605.3	2.88076
375.462	0				1211.52	75512.5	14527.1	75512.5	2.69874
375.767	0				1211.54	71522.6	14527.3	71522.6	2.55615
375.77	0				1211.55	66120.2	14527.6	66120.2	2.36307
375.773	0				1211.57	70341.3	14527.8	70341.3	2.51393
375.776	0				1211.59	84396.4	14528	84396.4	3.01625
375.779	267.582				1211.61	98725.3	14528.2	98725.3	3.52835
375.782	454.744				1211.63	100561	14528.4	100561	3.59394
375.785	782.213				1211.64	90818.6	14528.6	90818.6	3.24577
375.789	929.338				1211.66	83999.8	14528.9	83999.8	3.00207
375.792	877.418				1211.68	87816.3	14529.1	87816.3	3.13847
375.795	528.79				1211.7	96549.6	14529.3	96549.6	3.45059
375.798	348.436				1211.72	98948	14529.5	98948	3.53631
375.801	20.6211				1211.73	93930.5	14529.7	93930.5	3.35698
375.804	0				1211.75	94206.2	14529.9	94206.2	3.36684
375.807	0				1211.77	101836	14530.2	101836	3.63951
375.81	0				1211.79	105575	14530.4	105575	3.77314
375.813	0				1211.81	101636	14530.6	101636	3.63236
375.817	0				1211.82	100995	14530.8	100995	3.60945
375.82	0				1211.84	114519	14531	114519	4.09281
375.823	0				1211.86	135990	14531.2	135990	4.86014
375.826	0				1211.88	147698	14531.5	147698	5.2786
375.829	100.288				1211.9	141317	14531.7	141317	5.05052
375.832	180.354				1211.91	126702	14531.9	126702	4.5282
375.835	213.946				1211.93	113369	14532.1	113369	4.05171
375.838	188.311				1211.95	103721	14532.3	103721	3.70691
375.842	130.543				1211.97	93548.4	14532.5	93548.4	3.34333
375.845	5.69486				1211.99	86398.7	14532.8	86398.7	3.08781
375.848	0				1212	88683.8	14533	88683.8	3.16947
375.851	195.767				1212.02	103633	14533.2	103633	3.70376
375.854	378.211				1212.04	114614	14533.4	114614	4.09618
375.857	498.811				1212.06	111002	14533.6	111002	3.9671
375.86	487.17				1212.08	100474	14533.8	100474	3.59083
375.863	355.981				1212.09	97126.4	14534	97126.4	3.4712
375.866	21.8673				1212.11	99157.4	14534.3	99157.4	3.54379
375.87	0				1212.13	99950.2	14534.5	99950.2	3.57213
375.873	0				1212.15	98093.1	14534.7	98093.1	3.50575
375.876	0				1212.17	102668	14534.9	102668	3.66927
375.879	0				1212.18	115196	14535.1	115196	4.117
375.923	0				1212.2	126119	14535.3	126119	4.50737
375.926	0				1212.22	119195	14535.6	119195	4.25993
375.929	0				1212.24	99924.2	14535.8	99924.2	3.57119
375.932	0				1212.26	85138	14536	85138	3.04275
375.935	186.129				1212.27	82134.1	14536.2	82134.1	2.93539
375.938	332.719				1212.29	84424.5	14536.4	84424.5	3.01725
375.941	399.855				1212.31	78469.1	14536.6	78469.1	2.80441
375.944	345.124				1212.33	74523.4	14536.9	74523.4	2.6634
375.947	209.157				1212.35	80674.2	14537.1	80674.2	2.88322
375.951	10.7474				1212.36	89924	14537.3	89924	3.2138
375.954	0				1212.38	89586.8	14537.5	89586.8	3.20175
375.957	0				1212.4	81642.5	14537.7	81642.5	2.91783
375.96	0				1212.42	82245.8	14537.9	82245.8	2.93939
375.963	0				1212.44	92658.2	14538.2	92658.2	3.31152
375.988	0				1212.46	100019	14538.4	100019	3.57458
375.991	0				1212.47	95208.8	14538.6	95208.8	3.40267
375.994	0				1212.49	86740.3	14538.8	86740.3	3.10002
375.997	0				1212.51	84031.1	14539	84031.1	3.00319
376	263.762				1212.53	88757.2	14539.2	88757.2	3.1721
376.004	414.253				1212.55	90419.9	14539.5	90419.9	3.23152
376.007	472.262				1212.56	85808.5	14539.7	85808.5	3.06671
376.01	410.827				1212.58	86379.4	14539.9	86379.4	3.08712
376.013	277.385				1212.6	94767	14540.1	94767	3.38688
376.016	18.9094				1212.62	100881	14540.3	100881	3.60539
376.019	0				1212.64	95005.3	14540.5	95005.3	3.3954
376.022	0				1212.65	86509.3	14540.8	86509.3	3.09176
376.025	0				1212.67	89159.4	14541	89159.4	3.18647
376.028	0				1212.69	101428	14541.2	101428	3.62494
376.032	0				1212.71	109889	14541.4	109889	3.92733
376.035	0				1212.73	109410	14541.6	109410	3.9102
376.038	0				1212.74	109332	14541.8	109332	3.90743
376.041	0				1212.76	118647	14542.1	118647	4.24032
376.044	261.563				1212.78	129166	14542.3	129166	4.61627
376.047	478.377				1212.8	125361	14542.5	125361	4.4803
376.05	572.176				1212.82	111458	14542.7	111458	3.9834
376.053	487.066				1212.83	105035	14542.9	105035	3.75386
376.057	287.674				1212.85	109039	14543.1	109039	3.89696
376.06	10.0553				1212.87	115866	14543.4	115866	4.14096
376.063	0				1212.89	115816	14543.6	115816	4.13915
376.066	0				1212.91	122795	14543.8	122795	4.38858
376.069	0				1212.92	144905	14544	144905	5.17876
376.072	0				1212.94	166413	14544.2	166413	5.94746
376.128	0				1212.96	165027	14544.4	165027	5.89791
376.131	0				1212.98	141751	14544.7	141751	5.06604
376.135	0				1213	125873	14544.9	125873	4.49859
376.138	0				1213.01	129572	14545.1	129572	4.63079
376.141	133.959				1213.03	141873	14545.3	141873	5.07042
376.144	220.939				1213.05	141513	14545.5	141513	5.05753
376.147	257.232				1213.07	134318	14545.7	134318	4.8004
376.15	224.493				1213.09	134748	14546	134748	4.81577
376.153	150.412				1213.11	141855	14546.2	141855	5.06975
376.156	10.3099				1213.12	143734	14546.4	143734	5.13693
376.159	0				1213.14	132275	14546.6	132275	4.7274
376.163	0				1213.16	124965	14546.8	124965	4.46613
376.166	0				1213.18	133994	14547	133994	4.78882
376.169	0				1213.2	144417	14547.3	144417	5.16132
376.6	0				1213.21	137819	14547.5	137819	4.92552
376.603	0				1213.23	117075	14547.7	117075	4.18415
376.606	0				1213.25	104991	14547.9	104991	3.75226
376.609	0				1213.27	113716	14548.1	113716	4.06411
376.612	235.423				1213.29	128337	14548.3	128337	4.58666
376.615	358.198				1213.3	126592	14548.6	126592	4.52426
376.618	407.127				1213.32	113296	14548.8	113296	4.04907
376.622	360.117				1213.34	106236	14549	106236	3.79676
376.625	244.63				1213.36	111780	14549.2	111780	3.99491
376.628	16.801				1213.38	112954	14549.4	112954	4.03686
376.631	0				1213.39	103761	14549.6	103761	3.70831
376.634	0				1213.41	96446.6	14549.9	96446.6	3.44691
376.637	0				1213.43	103806	14550.1	103806	3.70992
376.64	0				1213.45	116782	14550.3	116782	4.17367
376.737	0				1213.47	119847	14550.5	119847	4.28322
376.74	0				1213.48	111090	14550.7	111090	3.97027
376.743	0				1213.5	104517	14551	104517	3.73533
376.747	0				1213.52	102820	14551.2	102820	3.67469
376.75	294.649				1213.54	100039	14551.4	100039	3.57529
376.753	444.077				1213.56	89633.3	14551.6	89633.3	3.20341
376.756	467.421				1213.57	80121.9	14551.8	80121.9	2.86348
376.759	368.812				1213.59	82191.5	14552	82191.5	2.93745
376.762	229.356				1213.61	89968.3	14552.3	89968.3	3.21538
376.765	13.6609				1213.63	89438.5	14552.5	89438.5	3.19645
376.768	0				1213.65	82723.1	14552.7	82723.1	2.95644
376.772	0				1213.67	79876.3	14552.9	79876.3	2.8547
376.775	0				1213.68	88990	14553.1	88990	3.18042
376.778	0				1213.7	96739.9	14553.3	96739.9	3.45739
376.887	0				1213.72	93479.3	14553.6	93479.3	3.34086
376.89	0				1213.74	87090.5	14553.8	87090.5	3.11253
376.894	0				1213.76	91897.9	14554	91897.9	3.28434
376.897	0				1213.77	108865	14554.2	108865	3.89073
376.9	118.468				1213.79	120008	14554.4	120008	4.28897
376.903	191.778				1213.81	111805	14554.6	111805	3.99581
376.906	223.669				1213.83	98511.6	14554.9	98511.6	3.52071
376.909	195.704				1213.85	98051.9	14555.1	98051.9	3.50428
376.912	124.064				1213.86	106651	14555.3	106651	3.81162
376.915	8.42618				1213.88	108637	14555.5	108637	3.88259
376.919	0				1213.9	107191	14555.7	107191	3.8309
376.922	0				1213.92	110944	14555.9	110944	3.96502
376.925	0				1213.94	118394	14556.2	118394	4.23131
376.928	0				1213.95	118721	14556.4	118721	4.24299
376.978	0				1213.97	107574	14556.6	107574	3.84458
376.981	0				1213.99	101078	14556.8	101078	3.61242
376.984	0				1214.01	114254	14557	114254	4.08331
376.987	0				1214.03	136796	14557.2	136796	4.88897
376.991	284.882				1214.04	143904	14557.5	143904	5.143
376.994	438.76				1214.06	134280	14557.7	134280	4.79903
376.997	504.913				1214.08	127099	14557.9	127099	4.54239
377	453.692				1214.1	129796	14558.1	129796	4.63878
377.003	312.454				1214.12	133734	14558.3	133734	4.77953
377.006	21.4911				1214.14	129948	14558.5	129948	4.64421
377.009	0				1214.15	125357	14558.8	125357	4.48015
377.012	201.692				1214.17	139064	14559	139064	4.97001
377.016	354.088				1214.19	163402	14559.2	163402	5.83982
377.019	428.618				1214.21	171940	14559.4	171940	6.14497
377.022	395.295				1214.23	156490	14559.6	156490	5.59281
377.025	288.066				1214.24	138016	14559.8	138016	4.93255
377.028	20.1099				1214.26	137681	14560.1	137681	4.92057
377.031	0				1214.28	145858	14560.3	145858	5.21284
377.034	0				1214.3	140398	14560.5	140398	5.01768
377.037	0				1214.32	123570	14560.7	123570	4.41628
377.041	0				1214.33	117723	14560.9	117723	4.20731
377.044	381.578				1214.35	131923	14561.1	131923	4.7148
377.047	547.455				1214.37	147518	14561.4	147518	5.27215
377.05	581.742				1214.39	141933	14561.6	141933	5.07255
377.053	470.867				1214.41	127195	14561.8	127195	4.54583
377.056	275.726				1214.42	120596	14562	120596	4.30999
377.059	18.2839				1214.44	123179	14562.2	123179	4.40229
377.062	0				1214.46	118729	14562.5	118729	4.24324
377.066	0				1214.48	105620	14562.7	105620	3.77474
377.069	0				1214.5	103096	14562.9	103096	3.68454
377.072	0				1214.52	123020	14563.1	123020	4.39661
377.075	0				1214.53	151869	14563.3	151869	5.42767
377.078	0				1214.55	153474	14563.5	153474	5.48503
377.081	158.986				1214.57	127258	14563.8	127258	4.54806
377.084	313.024				1214.59	101261	14564	101261	3.61898
377.088	416.658				1214.61	93599.1	14564.2	93599.1	3.34514
377.091	403.798				1214.62	93288	14564.4	93288	3.33403
377.094	283.063				1214.64	86616.4	14564.6	86616.4	3.09559
377.097	16.9938				1214.66	79968.7	14564.8	79968.7	2.858
377.1	0				1214.68	84772.2	14565.1	84772.2	3.02968
377.103	0				1214.7	97534.1	14565.3	97534.1	3.48577
377.106	0				1214.71	101925	14565.5	101925	3.64272
377.109	0				1214.73	92407.5	14565.7	92407.5	3.30256
377.279	0				1214.75	82730.3	14565.9	82730.3	2.9567
377.282	0				1214.77	81729.8	14566.1	81729.8	2.92094
377.285	0				1214.79	86907.3	14566.4	86907.3	3.10598
377.288	0				1214.8	88905.6	14566.6	88905.6	3.1774
377.291	234.594				1214.82	89641.2	14566.8	89641.2	3.20369
377.294	390.4				1214.84	92510.4	14567	92510.4	3.30623
377.297	464.61				1214.86	97377	14567.2	97377	3.48016
377.301	413.224				1214.88	92222.6	14567.4	92222.6	3.29595
377.304	268.605				1214.9	78161.8	14567.7	78161.8	2.79343
377.307	18.2819				1214.91	71144.1	14567.9	71144.1	2.54262
377.31	0				1214.93	78701.8	14568.1	78701.8	2.81273
377.313	0				1214.95	92469.3	14568.3	92469.3	3.30476
377.316	0				1214.97	96617.8	14568.5	96617.8	3.45303
377.319	0				1214.99	92965.6	14568.8	92965.6	3.3225
377.473	0				1215	93181.4	14569	93181.4	3.33021
377.476	0				1215.02	101705	14569.2	101705	3.63482
377.479	0				1215.04	105163	14569.4	105163	3.75843
377.482	0				1215.06	100423	14569.6	100423	3.58901
377.485	323.459				1215.08	99572.3	14569.8	99572.3	3.55862
377.489	495.142				1215.09	108986	14570.1	108986	3.89506
377.492	540.502				1215.11	114510	14570.3	114510	4.09246
377.495	449.334				1215.13	106772	14570.5	106772	3.81593
377.498	295.791				1215.15	95725.6	14570.7	95725.6	3.42114
377.501	18.6787				1215.17	101850	14570.9	101850	3.64002
377.504	0				1215.19	125761	14571.1	125761	4.49456
377.507	0				1215.2	139717	14571.4	139717	4.99336
377.511	0				1215.22	131039	14571.6	131039	4.6832
377.514	0				1215.24	116404	14571.8	116404	4.16016
377.589	0				1215.26	125074	14572	125074	4.47002
377.592	0				1215.28	151127	14572.2	151127	5.40115
377.595	0				1215.29	164421	14572.4	164421	5.87625
377.598	0				1215.31	152189	14572.7	152189	5.43909
377.601	305.239				1215.33	145841	14572.9	145841	5.21221
377.605	482.812				1215.35	162382	14573.1	162382	5.80336
377.608	847.176				1215.37	182844	14573.3	182844	6.53466
377.611	932.9				1215.38	177818	14573.5	177818	6.35505
377.614	824.528				1215.4	156193	14573.7	156193	5.58218
377.617	500.434				1215.42	156173	14574	156173	5.58149
377.62	333.328				1215.44	190998	14574.2	190998	6.82608
377.623	20.706				1215.46	217075	14574.4	217075	7.75805
377.627	0				1215.47	208760	14574.6	208760	7.46089
377.63	0				1215.49	193822	14574.8	193822	6.92701
377.633	0				1215.51	207220	14575.1	207220	7.40583
377.636	0				1215.53	228621	14575.3	228621	8.17068
378.06	0				1215.55	217941	14575.5	217941	7.78902
378.063	0				1215.57	175957	14575.7	175957	6.28855
378.066	0				1215.58	150037	14575.9	150037	5.36216
378.069	0				1215.6	166219	14576.1	166219	5.94051
378.072	147.182				1215.62	199211	14576.4	199211	7.1196
378.076	231.081				1215.64	197756	14576.6	197756	7.06761
378.079	468.064				1215.66	167921	14576.8	167921	6.00132
378.082	611.259				1215.67	155667	14577	155667	5.56337
378.085	623.126				1215.69	169672	14577.2	169672	6.06393
378.088	457.238				1215.71	172593	14577.4	172593	6.1683
378.091	321.85				1215.73	150678	14577.7	150678	5.38509
378.094	18.6853				1215.75	134883	14577.9	134883	4.82059
378.098	0				1215.76	144417	14578.1	144417	5.16131
378.101	0				1215.78	165672	14578.3	165672	5.92094
378.104	0				1215.8	163007	14578.5	163007	5.8257
378.107	0				1215.82	134232	14578.8	134232	4.79732
378.116	0				1215.84	117356	14579	117356	4.1942
378.12	0				1215.86	128528	14579.2	128528	4.59346
378.123	0				1215.87	141985	14579.4	141985	5.0744
378.126	0				1215.89	134522	14579.6	134522	4.80769
378.129	190.267				1215.91	111226	14579.8	111226	3.9751
378.132	417.618				1215.93	101917	14580.1	101917	3.64241
378.135	548.341				1215.95	108985	14580.3	108985	3.89503
378.139	503.47				1215.96	111496	14580.5	111496	3.98476
378.142	339.91				1215.98	102944	14580.7	102944	3.67911
378.145	23.7492				1216	94374.1	14580.9	94374.1	3.37284
378.148	0				1216.02	100582	14581.1	100582	3.5947
378.151	0				1216.04	109127	14581.4	109127	3.90011
378.154	0				1216.05	105489	14581.6	105489	3.77009
378.157	0				1216.07	96210.1	14581.8	96210.1	3.43846
378.179	0				1216.09	99079.8	14582	99079.8	3.54102
378.183	0				1216.11	111815	14582.2	111815	3.99616
378.186	0				1216.13	117157	14582.4	117157	4.18706
378.189	0				1216.15	104742	14582.7	104742	3.74336
378.192	187.743				1216.16	90478.7	14582.9	90478.7	3.23362
378.195	286.794				1216.18	91577.5	14583.1	91577.5	3.27289
378.198	329.984				1216.2	97298.7	14583.3	97298.7	3.47736
378.201	284.631				1216.22	94925.8	14583.5	94925.8	3.39256
378.205	179.536				1216.24	92610.9	14583.8	92610.9	3.30982
378.208	12.3957				1216.25	110318	14584	110318	3.94265
378.211	0				1216.27	145989	14584.2	145989	5.21752
378.214	0				1216.29	161733	14584.4	161733	5.78018
378.217	0				1216.31	145862	14584.6	145862	5.21295
378.22	0				1216.33	130459	14584.8	130459	4.66248
378.44	0				1216.35	137097	14585.1	137097	4.89971
378.444	0				1216.36	150181	14585.3	150181	5.36732
378.447	0				1216.38	144617	14585.5	144617	5.16848
378.45	0				1216.4	133862	14585.7	133862	4.78409
378.453	192.172				1216.42	145711	14585.9	145711	5.20757
378.456	339.048				1216.44	182956	14586.1	182956	6.53866
378.459	396.506				1216.45	207837	14586.4	207837	7.42791
378.463	337.791				1216.47	203095	14586.6	203095	7.25844
378.466	212.113				1216.49	195953	14586.8	195953	7.00316
378.469	11.4829				1216.51	215504	14587	215504	7.70192
378.472	0				1216.53	249871	14587.2	249871	8.93015
378.475	0				1216.54	243407	14587.5	243407	8.69913
378.478	0				1216.56	199422	14587.7	199422	7.12716
378.481	0				1216.58	188355	14587.9	188355	6.73162
378.503	0				1216.6	235490	14588.1	235490	8.41617
378.507	0				1216.62	276475	14588.3	276475	9.88096
378.51	0				1216.64	255820	14588.5	255820	9.14277
378.513	0				1216.65	207604	14588.8	207604	7.41957
378.516	286.424				1216.67	208795	14589	208795	7.46214
378.519	458.569				1216.69	254481	14589.2	254481	9.0949
378.522	526.597				1216.71	271638	14589.4	271638	9.70809
378.525	443.638				1216.73	236669	14589.6	236669	8.45832
378.529	634.775				1216.74	214381	14589.8	214381	7.66177
378.532	680.696				1216.76	256008	14590.1	256008	9.14948
378.535	813.337				1216.78	317585	14590.3	317585	11.3502
378.538	751.789				1216.8	320086	14590.5	320086	11.4396
378.541	538.761				1216.82	261895	14590.7	261895	9.35987
378.544	327.267				1216.83	227952	14590.9	227952	8.1468
378.548	19.9222				1216.85	245783	14591.2	245783	8.78404
378.551	0				1216.87	274046	14591.4	274046	9.79415
378.554	0				1216.89	250812	14591.6	250812	8.96377
378.557	0				1216.91	197148	14591.8	197148	7.04587
378.56	0				1216.93	185162	14592	185162	6.6175
378.563	0				1216.94	220348	14592.2	220348	7.87501
378.566	257.375				1216.96	242569	14592.5	242569	8.66917
378.57	433.429				1216.98	209427	14592.7	209427	7.48471
378.573	526.106				1217	169357	14592.9	169357	6.05265
378.576	506.576				1217.02	171725	14593.1	171725	6.1373
378.579	392.411				1217.03	191105	14593.3	191105	6.82991
378.582	25.5571				1217.05	185039	14593.6	185039	6.61312
378.585	0				1217.07	156190	14593.8	156190	5.58207
378.588	0				1217.09	152512	14594	152512	5.45064
378.592	0				1217.11	182120	14594.2	182120	6.50879
378.595	0				1217.13	202199	14594.4	202199	7.22638
378.743	0				1217.14	178423	14594.6	178423	6.37668
378.746	0				1217.16	134190	14594.9	134190	4.79583
378.749	0				1217.18	118974	14595.1	118974	4.25201
378.752	0				1217.2	130444	14595.3	130444	4.66193
378.755	281.244				1217.22	136008	14595.5	136008	4.8608
378.759	435.198				1217.23	118746	14595.7	118746	4.24387
378.762	502.659				1217.25	104771	14595.9	104771	3.74441
378.765	449.571				1217.27	114044	14596.2	114044	4.07583
378.768	307.296				1217.29	126731	14596.4	126731	4.52923
378.771	21.3535				1217.31	117208	14596.6	117208	4.18891
378.774	0				1217.33	99023.9	14596.8	99023.9	3.53902
378.777	0				1217.34	99883	14597	99883	3.56972
378.781	0				1217.36	115627	14597.3	115627	4.13241
378.784	0				1217.38	119170	14597.5	119170	4.25902
378.919	0				1217.4	104161	14597.7	104161	3.72261
378.923	0				1217.42	89889.4	14597.9	89889.4	3.21256
378.926	0				1217.43	96907.1	14598.1	96907.1	3.46337
378.929	0				1217.45	112341	14598.3	112341	4.01497
378.932	254.089				1217.47	119998	14598.6	119998	4.28863
378.935	428.542				1217.49	120334	14598.8	120334	4.30062
378.938	552.391				1217.51	137432	14599	137432	4.9117
378.941	570.514				1217.52	157020	14599.2	157020	5.61176
378.945	482.919				1217.54	153134	14599.4	153134	5.47285
378.948	337.42				1217.56	131987	14599.7	131987	4.7171
378.951	21.4232				1217.58	133448	14599.9	133448	4.76932
378.954	0				1217.6	183135	14600.1	183135	6.54506
378.957	0				1217.62	226163	14600.3	226163	8.08285
378.96	0				1217.63	216732	14600.5	216732	7.74578
378.964	0				1217.65	189909	14600.7	189909	6.78717
379.093	0				1217.67	211311	14601	211311	7.55204
379.096	0				1217.69	264115	14601.2	264115	9.43922
379.099	0				1217.71	269553	14601.4	269553	9.63356
379.102	0				1217.72	219340	14601.6	219340	7.839
379.105	282.556				1217.74	198848	14601.8	198848	7.10664
379.109	429.778				1217.76	245790	14602.1	245790	8.78431
379.112	475.601				1217.78	303738	14602.3	303738	10.8553
379.115	402.356				1217.8	290889	14602.5	290889	10.3961
379.118	256.264				1217.82	238706	14602.7	238706	8.53113
379.121	16.004				1217.83	249002	14602.9	249002	8.8991
379.124	0				1217.85	325572	14603.1	325572	11.6356
379.128	0				1217.87	371909	14603.4	371909	13.2917
379.131	0				1217.89	324868	14603.6	324868	11.6105
379.134	0				1217.91	265289	14603.8	265289	9.48119
379.147	0				1217.92	284959	14604	284959	10.1842
379.15	0				1217.94	370512	14604.2	370512	13.2418
379.153	0				1217.96	406458	14604.4	406458	14.5264
379.156	0				1217.98	344555	14604.7	344555	12.3141
379.159	167.833				1218	274163	14604.9	274163	9.79831
379.162	276.436				1218.02	288618	14605.1	288618	10.3149
379.165	338.25				1218.03	350058	14605.3	350058	12.5107
379.169	319.546				1218.05	348861	14605.5	348861	12.468
379.172	226.839				1218.07	277392	14605.8	277392	9.91371
379.175	16.1166				1218.09	238834	14606	238834	8.53571
379.178	0				1218.11	285191	14606.2	285191	10.1924
379.181	0				1218.12	347292	14606.4	347292	12.4119
379.184	0				1218.14	319202	14606.6	319202	11.408
379.188	0				1218.16	234135	14606.8	234135	8.36775
379.191	166.74				1218.18	196295	14607.1	196295	7.0154
379.194	361.775				1218.2	226676	14607.3	226676	8.10118
379.197	488.065				1218.22	252924	14607.5	252924	9.03927
379.2	474.418				1218.23	214823	14607.7	214823	7.67757
379.203	348.228				1218.25	172940	14607.9	172940	6.18071
379.206	212.788				1218.27	183157	14608.2	183157	6.54585
379.21	14.7644				1218.29	221054	14608.4	221054	7.90027
379.213	0				1218.31	218140	14608.6	218140	7.7961
379.216	0				1218.32	172621	14608.8	172621	6.16929
379.219	0				1218.34	149257	14609	149257	5.33429
379.222	0				1218.36	166917	14609.2	166917	5.96544
379.371	0				1218.38	183786	14609.5	183786	6.56835
379.374	0				1218.4	167478	14609.7	167478	5.98549
379.377	0				1218.42	138027	14609.9	138027	4.93295
379.38	0				1218.43	136353	14610.1	136353	4.87314
379.383	319.707				1218.45	157666	14610.3	157666	5.63483
379.387	746.297				1218.47	167079	14610.6	167079	5.97126
379.39	975.828				1218.49	142819	14610.8	142819	5.10423
379.393	982.588				1218.51	116043	14611	116043	4.14727
379.396	757.24				1218.52	109554	14611.2	109554	3.91536
379.399	315.168				1218.54	112333	14611.4	112333	4.01468
379.402	20.7353				1218.56	110211	14611.6	110211	3.93883
379.405	0				1218.58	101365	14611.9	101365	3.62268
379.409	0				1218.6	105126	14612.1	105126	3.7571
379.412	0				1218.62	119378	14612.3	119378	4.26647
379.415	0				1218.63	122759	14612.5	122759	4.38728
379.557	0				1218.65	111087	14612.7	111087	3.97015
379.56	0				1218.67	110582	14613	110582	3.95209
379.563	0				1218.69	132190	14613.2	132190	4.72434
379.567	0				1218.71	152734	14613.4	152734	5.45857
379.57	203.266				1218.72	150363	14613.6	150363	5.37382
379.573	373.98				1218.74	140022	14613.8	140022	5.00426
379.576	505.848				1218.76	153068	14614	153068	5.47052
379.579	517.611				1218.78	175204	14614.3	175204	6.26163
379.582	392.254				1218.8	173158	14614.5	173158	6.18849
379.586	205.394				1218.82	152641	14614.7	152641	5.45525
379.589	12.9708				1218.83	152177	14614.9	152177	5.43864
379.592	0				1218.85	183019	14615.1	183019	6.54093
379.595	0				1218.87	201829	14615.4	201829	7.21319
379.598	0				1218.89	184075	14615.6	184075	6.57865
379.601	0				1218.91	155303	14615.8	155303	5.55038
379.605	0				1218.92	161845	14616	161845	5.78419
379.608	0				1218.94	191942	14616.2	191942	6.85982
379.611	358.949				1218.96	200442	14616.5	200442	7.16362
379.614	505.056				1218.98	175498	14616.7	175498	6.27214
379.617	532.386				1219	159379	14616.9	159379	5.69604
379.62	452.388				1219.02	181501	14617.1	181501	6.48666
379.624	313.62				1219.03	210860	14617.3	210860	7.53592
379.627	12.1839				1219.05	200746	14617.5	200746	7.17446
379.63	0				1219.07	175224	14617.8	175224	6.26234
379.633	0				1219.09	184078	14618	184078	6.57878
379.636	0				1219.11	225610	14618.2	225610	8.06308
379.639	0				1219.12	245279	14618.4	245279	8.76605
379.643	0				1219.14	212032	14618.6	212032	7.57783
379.646	0				1219.16	165268	14618.9	165268	5.90652
379.649	0				1219.18	165394	14619.1	165394	5.91103
379.652	0				1219.2	196300	14619.3	196300	7.01557
379.655	308.654				1219.22	200420	14619.5	200420	7.16281
379.658	460.962				1219.23	170354	14619.7	170354	6.0883
379.662	522.178				1219.25	158317	14619.9	158317	5.65809
379.665	461.955				1219.27	190257	14620.2	190257	6.79959
379.668	309.12				1219.29	223333	14620.4	223333	7.9817
379.671	18.0813				1219.31	206288	14620.6	206288	7.37253
379.674	0				1219.32	160990	14620.8	160990	5.75364
379.677	0				1219.34	141873	14621	141873	5.07039
379.68	0				1219.36	156271	14621.3	156271	5.58498
379.684	0				1219.38	169937	14621.5	169937	6.07337
379.76	0				1219.4	151585	14621.7	151585	5.41751
379.763	0				1219.42	127981	14621.9	127981	4.57392
379.766	0				1219.43	137253	14622.1	137253	4.9053
379.769	0				1219.45	164668	14622.3	164668	5.88507
379.772	311.427				1219.47	169710	14622.6	169710	6.06529
379.775	467.614				1219.49	139714	14622.8	139714	4.99323
379.779	510.044				1219.51	116188	14623	116188	4.15244
379.782	431.918				1219.53	123239	14623.2	123239	4.40444
379.785	285.454				1219.54	138445	14623.4	138445	4.94788
379.788	18.7595				1219.56	128388	14623.7	128388	4.58846
379.791	0				1219.58	106516	14623.9	106516	3.80677
379.794	0				1219.6	104149	14624.1	104149	3.7222
379.798	0				1219.62	117951	14624.3	117951	4.21544
379.801	0				1219.63	117684	14624.5	117684	4.2059
379.851	0				1219.65	97030.8	14624.8	97030.8	3.46779
379.855	0				1219.67	86395.5	14625	86395.5	3.08769
379.858	0				1219.69	98600	14625.2	98600	3.52387
379.861	0				1219.71	110514	14625.4	110514	3.94966
379.864	215.261				1219.73	104746	14625.6	104746	3.74351
379.867	328.959				1219.74	101442	14625.8	101442	3.62544
379.87	369.591				1219.76	124918	14626.1	124918	4.46446
379.874	318.266				1219.78	158455	14626.3	158455	5.66303
379.877	201.311				1219.8	164516	14626.5	164516	5.87963
379.88	12.5936				1219.82	146600	14626.7	146600	5.23935
379.883	0				1219.83	145755	14626.9	145755	5.20915
379.886	0				1219.85	172489	14627.2	172489	6.16457
379.889	0				1219.87	183509	14627.4	183509	6.55845
379.893	0				1219.89	168759	14627.6	168759	6.03127
379.987	0				1219.91	162868	14627.8	162868	5.82076
379.991	0				1219.93	201517	14628	201517	7.20203
379.994	0				1219.94	247644	14628.2	247644	8.85057
379.997	0				1219.96	247965	14628.5	247965	8.86203
380	249.59				1219.98	217221	14628.7	217221	7.76327
380.003	378.738				1220	229497	14628.9	229497	8.20202
380.006	440.847				1220.02	296400	14629.1	296400	10.5931
380.01	409.137				1220.04	341362	14629.3	341362	12.2
380.013	296.474				1220.05	308347	14629.6	308347	11.02
380.016	21.6168				1220.07	259300	14629.8	259300	9.26714
380.019	0				1220.09	280842	14630	280842	10.037
380.022	0				1220.11	347789	14630.2	347789	12.4296
380.026	0				1220.13	365658	14630.4	365658	13.0683
380.029	0				1220.14	315669	14630.7	315669	11.2817
380.064	0				1220.16	297654	14630.9	297654	10.6379
380.067	0				1220.18	368428	14631.1	368428	13.1673
380.07	0				1220.2	442377	14631.3	442377	15.8101
380.073	0				1220.22	416862	14631.5	416862	14.8983
380.076	183.491				1220.24	319342	14631.7	319342	11.413
380.079	354.496				1220.25	294299	14632	294299	10.518
380.083	437.722				1220.27	355835	14632.2	355835	12.7172
380.086	393.654				1220.29	413983	14632.4	413983	14.7953
380.089	262.965				1220.31	368643	14632.6	368643	13.175
380.092	16.6873				1220.33	285352	14632.8	285352	10.1982
380.095	0				1220.34	281185	14633.1	281185	10.0493
380.098	0				1220.36	334716	14633.3	334716	11.9624
380.102	0				1220.38	340422	14633.5	340422	12.1663
380.105	0				1220.4	274775	14633.7	274775	9.82019
380.127	0				1220.42	242453	14633.9	242453	8.66505
380.13	0				1220.44	299761	14634.2	299761	10.7132
380.133	0				1220.45	377342	14634.4	377342	13.4859
380.136	0				1220.47	363652	14634.6	363652	12.9966
380.14	340.382				1220.49	277598	14634.8	277598	9.92109
380.143	505.612				1220.51	244526	14635	244526	8.73913
380.146	552.606				1220.53	292616	14635.2	292616	10.4578
380.149	473.31				1220.55	334014	14635.5	334014	11.9373
380.152	320.828				1220.56	295548	14635.7	295548	10.5626
380.155	18.2228				1220.58	227654	14635.9	227654	8.13614
380.159	209.007				1220.6	216983	14636.1	216983	7.75478
380.162	342.499				1220.62	257547	14636.3	257547	9.20449
380.165	410.766				1220.64	263688	14636.6	263688	9.42395
380.168	392.415				1220.65	201008	14636.8	201008	7.18382
380.171	306.979				1220.67	141891	14637	141891	5.07105
380.174	19.7427				1220.69	138421	14637.2	138421	4.94702
380.178	0				1220.71	162657	14637.4	162657	5.81319
380.181	0				1220.73	159555	14637.7	159555	5.70235
380.184	0				1220.75	125792	14637.9	125792	4.49567
380.187	0				1220.76	108612	14638.1	108612	3.88169
380.2	0				1220.78	119318	14638.3	119318	4.26431
380.203	0				1220.8	122635	14638.5	122635	4.38286
380.206	0				1220.82	103552	14638.7	103552	3.70084
380.209	0				1220.84	85095.7	14639	85095.7	3.04124
380.212	124.904				1220.86	85231.7	14639.2	85231.7	3.0461
380.216	211.424				1220.87	86446.5	14639.4	86446.5	3.08952
380.219	251.242				1220.89	72337.1	14639.6	72337.1	2.58526
380.222	221.754				1220.91	56591.1	14639.8	56591.1	2.02251
380.225	143.133				1220.93	57541.8	14640.1	57541.8	2.05649
380.228	490.328				1220.95	66121.4	14640.3	66121.4	2.36311
380.231	802.132				1220.96	59784.5	14640.5	59784.5	2.13664
380.235	944.879				1220.98	45781	14640.7	45781	1.63617
380.238	843.504				1221	50517.9	14640.9	50517.9	1.80546
380.241	577.54				1221.02	74145	14641.2	74145	2.64987
380.244	39.648				1221.04	74321.1	14641.4	74321.1	2.65617
380.247	0				1221.06	55920.9	14641.6	55920.9	1.99856
380.25	0				1221.07	80426.1	14641.8	80426.1	2.87435
380.254	0				1221.09	173944	14642	173944	6.21658
380.257	0				1221.11	244136	14642.2	244136	8.72519
380.403	0				1221.13	195765	14642.5	195765	6.99644
380.406	0				1221.15	156370	14642.7	156370	5.5885
380.409	0				1221.17	279588	14642.9	279588	9.9922
380.412	0				1221.18	465014	14643.1	465014	16.6191
380.415	177.476				1221.2	466368	14643.3	466368	16.6676
380.419	254.828				1221.22	312227	14643.6	312227	11.1587
380.422	275.314				1221.24	389319	14643.8	389319	13.9139
380.425	236.236				1221.26	795532	14644	795532	28.4315
380.428	157.668				1221.27	1.09465e+06	14644.2	1.09465e+06	39.1219
380.431	10.0414				1221.29	894643	14644.4	894643	31.9737
380.434	0				1221.31	577874	14644.7	577874	20.6526
380.438	0				1221.33	860646	14644.9	860646	30.7587
380.441	0				1221.35	1.5739e+06	14645.1	1.5739e+06	56.2495
380.444	0				1221.37	1.92144e+06	14645.3	1.92144e+06	68.6704
380.58	0				1221.38	1.41131e+06	14645.5	1.41131e+06	50.439
380.584	0				1221.4	862608	14645.8	862608	30.8288
380.587	0				1221.42	1.22277e+06	14646	1.22277e+06	43.7006
380.59	0				1221.44	2.02786e+06	14646.2	2.02786e+06	72.4738
380.593	236.117				1221.46	2.24728e+06	14646.4	2.24728e+06	80.3157
380.596	404.702				1221.48	1.51934e+06	14646.6	1.51934e+06	54.2997
380.599	515.317				1221.49	1.04561e+06	14646.8	1.04561e+06	37.3691
380.603	513.094				1221.51	1.64307e+06	14647.1	1.64307e+06	58.7219
380.606	396.319				1221.53	2.57912e+06	14647.3	2.57912e+06	92.1751
380.609	16.5942				1221.55	2.50105e+06	14647.5	2.50105e+06	89.385
380.612	0				1221.57	1.57677e+06	14647.7	1.57677e+06	56.3524
380.615	0				1221.59	1.22823e+06	14647.9	1.22823e+06	43.8958
380.618	0				1221.6	1.91004e+06	14648.2	1.91004e+06	68.2631
380.622	0				1221.62	2.79806e+06	14648.4	2.79806e+06	100
380.676	0				1221.64	2.51666e+06	14648.6	2.51666e+06	89.9432
380.679	0				1221.66	1.47452e+06	14648.8	1.47452e+06	52.6979
380.682	0				1221.68	1.23221e+06	14649	1.23221e+06	44.0381
380.685	0				1221.69	1.82741e+06	14649.3	1.82741e+06	65.3098
380.688	285.514				1221.71	2.42603e+06	14649.5	2.42603e+06	86.7041
380.692	501.096				1221.73	1.97334e+06	14649.7	1.97334e+06	70.5251
380.695	611.018				1221.75	1.14373e+06	14649.9	1.14373e+06	40.8759
380.698	551.173				1221.77	1.01665e+06	14650.1	1.01665e+06	36.3341
380.701	371.021				1221.79	1.62638e+06	14650.4	1.62638e+06	58.1252
380.704	21.0314				1221.8	1.98934e+06	14650.6	1.98934e+06	71.0972
380.707	0				1221.82	1.47393e+06	14650.8	1.47393e+06	52.6767
380.711	0				1221.84	868089	14651	868089	31.0247
380.714	0				1221.86	847837	14651.2	847837	30.3009
380.717	0				1221.88	1.40305e+06	14651.4	1.40305e+06	50.1436
380.73	0				1221.9	1.46738e+06	14651.7	1.46738e+06	52.4426
380.733	0				1221.91	910900	14651.9	910900	32.5547
380.736	0				1221.93	522095	14652.1	522095	18.6592
380.739	0				1221.95	653816	14652.3	653816	23.3668
380.742	193.528				1221.97	908722	14652.5	908722	32.4769
380.746	340.063				1221.99	769152	14652.8	769152	27.4887
380.749	457.168				1222.01	453289	14653	453289	16.2001
380.752	486.944				1222.02	395423	14653.2	395423	14.132
380.755	410.009				1222.04	618316	14653.4	618316	22.098
380.758	264.51				1222.06	695058	14653.6	695058	24.8407
380.761	18.911				1222.08	477124	14653.9	477124	17.052
380.765	0				1222.1	275368	14654.1	275368	9.84139
380.768	0				1222.11	283068	14654.3	283068	10.1166
380.771	0				1222.13	407333	14654.5	407333	14.5577
380.774	0				1222.15	377608	14654.7	377608	13.4954
380.777	0				1222.17	252156	14655	252156	9.01182
380.78	213.095				1222.19	199002	14655.2	199002	7.11214
380.784	363.371				1222.21	248306	14655.4	248306	8.87421
380.787	451.012				1222.22	276872	14655.6	276872	9.89512
380.79	427.623				1222.24	200761	14655.8	200761	7.17501
380.793	306.678				1222.26	133466	14656.1	133466	4.76996
380.796	18.0421				1222.28	151718	14656.3	151718	5.42227
380.8	0				1222.3	200374	14656.5	200374	7.16119
380.803	0				1222.32	175636	14656.7	175636	6.27706
380.806	0				1222.33	109892	14656.9	109892	3.92744
380.809	0				1222.35	90395.4	14657.1	90395.4	3.23064
381.235	0				1222.37	112945	14657.4	112945	4.03653
381.238	0				1222.39	121073	14657.6	121073	4.32704
381.241	0				1222.41	101014	14657.8	101014	3.61013
381.245	0				1222.43	90344.5	14658	90344.5	3.22882
381.248	195.114				1222.44	109168	14658.2	109168	3.90157
381.251	327.323				1222.46	122521	14658.5	122521	4.37879
381.254	392.769				1222.48	102416	14658.7	102416	3.66025
381.257	347.782				1222.5	87887.1	14658.9	87887.1	3.141
381.261	221.056				1222.52	106828	14659.1	106828	3.81793
381.264	14.8834				1222.54	141828	14659.3	141828	5.06879
381.267	0				1222.55	145537	14659.6	145537	5.20135
381.27	0				1222.57	121842	14659.8	121842	4.35453
381.273	0				1222.59	112537	14660	112537	4.02197
381.277	0				1222.61	134437	14660.2	134437	4.80464
381.375	0				1222.63	145020	14660.4	145020	5.18286
381.378	0				1222.64	126354	14660.7	126354	4.51578
381.382	0				1222.66	108599	14660.9	108599	3.88122
381.385	0				1222.68	117616	14661.1	117616	4.20347
381.388	127.192				1222.7	136216	14661.3	136216	4.86821
381.391	201.54				1222.72	129128	14661.5	129128	4.61491
381.394	234.887				1222.74	109464	14661.8	109464	3.91212
381.397	208.934				1222.75	114172	14662	114172	4.08038
381.401	141.644				1222.77	146839	14662.2	146839	5.24787
381.404	9.42717				1222.79	168127	14662.4	168127	6.00869
381.407	0				1222.81	148415	14662.6	148415	5.30421
381.41	0				1222.83	124476	14662.8	124476	4.44866
381.413	0				1222.85	137086	14663.1	137086	4.89932
381.417	0				1222.86	173576	14663.3	173576	6.20346
381.541	0				1222.88	179833	14663.5	179833	6.42706
381.544	0				1222.9	148800	14663.7	148800	5.31798
381.547	0				1222.92	130879	14663.9	130879	4.67747
381.55	0				1222.94	152880	14664.2	152880	5.46379
381.554	368.736				1222.96	180158	14664.4	180158	6.43868
381.557	615.045				1222.97	168824	14664.6	168824	6.03359
381.56	740.433				1222.99	132189	14664.8	132189	4.72432
381.563	686.823				1223.01	118496	14665	118496	4.23493
381.566	492.11				1223.03	138408	14665.3	138408	4.94656
381.57	284.369				1223.05	148942	14665.5	148942	5.32306
381.573	20.4911				1223.07	128076	14665.7	128076	4.57731
381.576	0				1223.08	107204	14665.9	107204	3.83138
381.579	0				1223.1	117529	14666.1	117529	4.20037
381.582	0				1223.12	142357	14666.4	142357	5.0877
381.585	0				1223.14	139429	14666.6	139429	4.98306
381.764	0				1223.16	109490	14666.8	109490	3.91306
381.767	0				1223.17	90292.4	14667	90292.4	3.22696
381.77	0				1223.19	95478.4	14667.2	95478.4	3.41231
381.774	0				1223.21	103834	14667.5	103834	3.71093
381.777	171.139				1223.23	92994	14667.7	92994	3.32352
381.78	314.898				1223.25	75562.1	14667.9	75562.1	2.70052
381.783	405.063				1223.27	76766.2	14668.1	76766.2	2.74355
381.786	386.059				1223.28	90298.8	14668.3	90298.8	3.22719
381.789	272.946				1223.3	92639.9	14668.6	92639.9	3.31086
381.793	18.3904				1223.32	79345.9	14668.8	79345.9	2.83575
381.796	0				1223.34	71372.1	14669	71372.1	2.55077
381.799	0				1223.36	80694.6	14669.2	80694.6	2.88395
381.802	0				1223.38	93731.3	14669.4	93731.3	3.34987
381.805	0				1223.39	91207.2	14669.7	91207.2	3.25966
381.882	0				1223.41	78280	14669.9	78280	2.79765
381.885	0				1223.43	75414.5	14670.1	75414.5	2.69524
381.888	0				1223.45	80145.9	14670.3	80145.9	2.86434
381.892	0				1223.47	82716.5	14670.5	82716.5	2.95621
381.895	302.892				1223.49	82639.2	14670.8	82639.2	2.95345
381.898	450.846				1223.5	89727.8	14671	89727.8	3.20679
381.901	509.159				1223.52	105262	14671.2	105262	3.76196
381.904	461.539				1223.54	109520	14671.4	109520	3.91415
381.908	334.819				1223.56	95973.7	14671.6	95973.7	3.43001
381.911	22.0489				1223.58	85274.3	14671.8	85274.3	3.04762
381.914	0				1223.6	101094	14672.1	101094	3.61299
381.917	218.516				1223.61	125280	14672.3	125280	4.47738
381.92	400.038				1223.63	129538	14672.5	129538	4.62957
381.923	481.976				1223.65	110087	14672.7	110087	3.9344
381.927	419.347				1223.67	101028	14672.9	101028	3.61065
381.93	269.948				1223.69	116687	14673.2	116687	4.17029
381.933	17.8497				1223.71	137063	14673.4	137063	4.89852
381.936	0				1223.72	136521	14673.6	136521	4.87913
381.939	217.783				1223.74	134876	14673.8	134876	4.82035
381.943	590.17				1223.76	162100	14674	162100	5.7933
381.946	812.134				1223.78	204281	14674.3	204281	7.30079
381.949	860.154				1223.8	207765	14674.5	207765	7.42534
381.952	724.003				1223.82	174666	14674.7	174666	6.24241
381.955	368.763				1223.83	152613	14674.9	152613	5.45423
381.959	26.2129				1223.85	173026	14675.1	173026	6.1838
381.962	0				1223.87	196451	14675.4	196451	7.02097
381.965	0				1223.89	178944	14675.6	178944	6.39527
381.968	0				1223.91	144545	14675.8	144545	5.16591
381.971	0				1223.93	142191	14676	142191	5.08177
381.975	278.161				1223.94	172182	14676.2	172182	6.15362
381.978	398.611				1223.96	183876	14676.5	183876	6.57154
381.981	615.126				1223.98	159076	14676.7	159076	5.68524
381.984	706.99				1224	133107	14676.9	133107	4.75711
381.987	649.827				1224.02	141594	14677.1	141594	5.06043
381.99	650.735				1224.03	163475	14677.3	163475	5.84242
381.994	689.754				1224.05	157486	14677.6	157486	5.6284
381.997	525.858				1224.07	122343	14677.8	122343	4.37243
382	471.615				1224.09	110407	14678	110407	3.94585
382.003	333.626				1224.11	131572	14678.2	131572	4.70225
382.006	21.7429				1224.13	147855	14678.4	147855	5.2842
382.01	254.307				1224.14	127162	14678.7	127162	4.54465
382.013	387.176				1224.16	97571.9	14678.9	97571.9	3.48713
382.016	429.65				1224.18	98508.8	14679.1	98508.8	3.52061
382.019	359.995				1224.2	126799	14679.3	126799	4.53166
382.022	216.945				1224.22	138090	14679.5	138090	4.93521
382.026	12.3769				1224.24	118358	14679.8	118358	4.23
382.029	0				1224.25	98324.5	14680	98324.5	3.51402
382.032	0				1224.27	105414	14680.2	105414	3.7674
382.035	0				1224.29	123182	14680.4	123182	4.40241
382.038	0				1224.31	120248	14680.6	120248	4.29755
382.042	0				1224.33	95174.7	14680.9	95174.7	3.40145
382.045	0				1224.35	78593	14681.1	78593	2.80884
382.048	0				1224.36	78738.8	14681.3	78738.8	2.81405
382.051	277.246				1224.38	79113.6	14681.5	79113.6	2.82744
382.054	509.751				1224.4	67449.4	14681.7	67449.4	2.41058
382.058	650.455				1224.42	60592.2	14682	60592.2	2.16551
382.061	619.439				1224.44	69622.5	14682.2	69622.5	2.48824
382.064	455.126				1224.46	82859.4	14682.4	82859.4	2.96132
382.067	289.84				1224.47	78993.3	14682.6	78993.3	2.82314
382.07	19.4835				1224.49	64278.5	14682.8	64278.5	2.29725
382.073	0				1224.51	56537	14683.1	56537	2.02058
382.077	0				1224.53	60927.4	14683.3	60927.4	2.17749
382.08	0				1224.55	62980.6	14683.5	62980.6	2.25087
382.083	0				1224.57	58338.2	14683.7	58338.2	2.08495
382.147	0				1224.58	56029.6	14683.9	56029.6	2.00244
382.15	0				1224.6	63639.1	14684.2	63639.1	2.2744
382.153	0				1224.62	71399.7	14684.4	71399.7	2.55176
382.157	0				1224.64	66050.5	14684.6	66050.5	2.36058
382.16	237.141				1224.66	57882.6	14684.8	57882.6	2.06867
382.163	395.458				1224.68	60992.6	14685	60992.6	2.17982
382.166	457.046				1224.69	71353.6	14685.3	71353.6	2.55011
382.169	396.701				1224.71	68266.7	14685.5	68266.7	2.43979
382.172	256.259				1224.73	53903.3	14685.7	53903.3	1.92645
382.176	16.604				1224.75	52485.3	14685.9	52485.3	1.87577
382.179	0				1224.77	74293.4	14686.1	74293.4	2.65517
382.182	0				1224.79	95145.7	14686.4	95145.7	3.40042
382.185	0				1224.8	89389.9	14686.6	89389.9	3.19471
382.188	0				1224.82	81487.4	14686.8	81487.4	2.91228
382.479	0				1224.84	106125	14687	106125	3.79279
382.483	0				1224.86	152053	14687.2	152053	5.43423
382.486	0				1224.88	164978	14687.5	164978	5.89616
382.489	0				1224.9	141186	14687.7	141186	5.04584
382.492	262.174				1224.91	139309	14687.9	139309	4.97876
382.495	404.659				1224.93	177319	14688.1	177319	6.33721
382.499	464.487				1224.95	217506	14688.3	217506	7.77344
382.502	405.763				1224.97	201314	14688.6	201314	7.19477
382.505	255.469				1224.99	154151	14688.8	154151	5.50921
382.508	18.7084				1225.01	151942	14689	151942	5.43025
382.511	0				1225.02	193000	14689.2	193000	6.89763
382.514	0				1225.04	215273	14689.4	215273	7.69366
382.518	0				1225.06	191668	14689.7	191668	6.85004
382.521	0				1225.08	190341	14689.9	190341	6.80261
382.883	0				1225.1	250425	14690.1	250425	8.94996
382.886	0				1225.12	319404	14690.3	319404	11.4152
382.889	0				1225.13	307160	14690.5	307160	10.9776
382.892	0				1225.15	234330	14690.8	234330	8.37471
382.895	255.575				1225.17	194167	14691	194167	6.93933
382.899	639.246				1225.19	219607	14691.2	219607	7.84856
382.902	832.141				1225.21	264586	14691.4	264586	9.45604
382.905	877.618				1225.23	254248	14691.6	254248	9.08658
382.908	762.333				1225.24	212779	14691.9	212779	7.6045
382.911	444.994				1225.26	215728	14692.1	215728	7.70993
382.915	267.472				1225.28	258521	14692.3	258521	9.23927
382.918	18.3097				1225.3	268211	14692.5	268211	9.58562
382.921	0				1225.32	212447	14692.7	212447	7.59264
382.924	0				1225.34	167113	14693	167113	5.97247
382.927	0				1225.35	188451	14693.2	188451	6.73507
382.931	0				1225.37	242258	14693.4	242258	8.65805
383.078	0				1225.39	241908	14693.6	241908	8.64555
383.081	0				1225.41	181651	14693.8	181651	6.49204
383.084	0				1225.43	145855	14694.1	145855	5.21272
383.088	0				1225.45	162700	14694.3	162700	5.81475
383.091	250.884				1225.46	180849	14694.5	180849	6.46336
383.094	412.91				1225.48	155659	14694.7	155659	5.5631
383.097	488.35				1225.5	117683	14694.9	117683	4.20588
383.1	430.015				1225.52	115185	14695.2	115185	4.11659
383.104	274.882				1225.54	143687	14695.4	143687	5.13525
383.107	18.039				1225.56	152356	14695.6	152356	5.44504
383.11	0				1225.57	128430	14695.8	128430	4.58997
383.113	0				1225.59	107592	14696	107592	3.84524
383.117	0				1225.61	114106	14696.3	114106	4.07803
383.12	210.143				1225.63	125719	14696.5	125719	4.49309
383.123	369.88				1225.65	110184	14696.7	110184	3.93789
383.126	442.63				1225.67	82885.4	14696.9	82885.4	2.96225
383.129	390.505				1225.68	77883	14697.1	77883	2.78346
383.133	252.606				1225.7	93131.6	14697.4	93131.6	3.32844
383.136	17.3278				1225.72	100044	14697.6	100044	3.57546
383.139	0				1225.74	86068.6	14697.8	86068.6	3.07601
383.142	0				1225.76	70855.9	14698	70855.9	2.53232
383.145	0				1225.78	68974.5	14698.2	68974.5	2.46508
383.149	0				1225.79	68153.6	14698.5	68153.6	2.43574
383.55	0				1225.81	57880.4	14698.7	57880.4	2.06859
383.553	0				1225.83	51554	14698.9	51554	1.84249
383.556	0				1225.85	58845.1	14699.1	58845.1	2.10307
383.559	0				1225.87	69681.4	14699.3	69681.4	2.49035
383.563	169.94				1225.89	68091.7	14699.6	68091.7	2.43353
383.566	330.746				1225.9	56919.4	14699.8	56919.4	2.03425
383.569	576.831				1225.92	52050.2	14700	52050.2	1.86023
383.572	695.629				1225.94	58771.2	14700.2	58771.2	2.10043
383.575	698.743				1225.96	66072.2	14700.4	66072.2	2.36136
383.579	468.395				1225.98	61340.9	14700.7	61340.9	2.19226
383.582	321.923				1226	52380.5	14700.9	52380.5	1.87203
383.585	140.826				1226.01	52141.2	14701.1	52141.2	1.86348
383.588	8.76059				1226.03	60592	14701.3	60592	2.1655
383.591	0				1226.05	64643.7	14701.5	64643.7	2.3103
383.595	0				1226.07	61111.5	14701.8	61111.5	2.18407
383.598	0				1226.09	64527.5	14702	64527.5	2.30615
383.601	0				1226.11	79390	14702.2	79390	2.83732
383.73	0				1226.12	88758.7	14702.4	88758.7	3.17215
383.733	0				1226.14	84069.8	14702.6	84069.8	3.00457
383.736	0				1226.16	75361.7	14702.9	75361.7	2.69336
383.739	0				1226.18	76833.4	14703.1	76833.4	2.74595
383.742	235.427				1226.2	86380.2	14703.3	86380.2	3.08715
383.746	379.165				1226.22	84458.6	14703.5	84458.6	3.01847
383.749	453.89				1226.23	71502.8	14703.7	71502.8	2.55544
383.752	407.938				1226.25	70596.1	14704	70596.1	2.52304
383.755	267.39				1226.27	91406.4	14704.2	91406.4	3.26678
383.759	16.894				1226.29	112415	14704.4	112415	4.0176
383.762	0				1226.31	107557	14704.6	107557	3.84398
383.765	0				1226.33	89083.6	14704.8	89083.6	3.18376
383.768	0				1226.35	82621.1	14705.1	82621.1	2.9528
383.771	0				1226.36	90965.4	14705.3	90965.4	3.25101
383.98	0				1226.38	92920.3	14705.5	92920.3	3.32088
383.984	0				1226.4	83074.1	14705.7	83074.1	2.96899
383.987	0				1226.42	81713.3	14705.9	81713.3	2.92035
383.99	0				1226.44	100450	14706.2	100450	3.59
383.993	193.542				1226.46	118836	14706.4	118836	4.24707
383.996	386.783				1226.47	110435	14706.6	110435	3.94685
384	537.743				1226.49	90399.3	14706.8	90399.3	3.23078
384.003	567.495				1226.51	84837.6	14707	84837.6	3.03201
384.006	462.551				1226.53	96007.1	14707.3	96007.1	3.4312
384.009	295.372				1226.55	101113	14707.5	101113	3.61368
384.013	20.0646				1226.57	89593.5	14707.7	89593.5	3.20198
384.016	0				1226.58	79731.1	14707.9	79731.1	2.84951
384.019	0				1226.6	87825.8	14708.1	87825.8	3.13881
384.022	0				1226.62	104853	14708.4	104853	3.74734
384.025	0				1226.64	103734	14708.6	103734	3.70736
384.141	0				1226.66	85061.9	14708.8	85061.9	3.04003
384.145	0				1226.68	73143.2	14709	73143.2	2.61407
384.148	0				1226.69	73413.9	14709.2	73413.9	2.62374
384.151	0				1226.71	74690.2	14709.5	74690.2	2.66936
384.154	237.832				1226.73	68506.9	14709.7	68506.9	2.44837
384.157	393.39				1226.75	67051.7	14709.9	67051.7	2.39636
384.161	468.314				1226.77	77940.7	14710.1	77940.7	2.78553
384.164	426.78				1226.79	92143.1	14710.4	92143.1	3.29311
384.167	298.238				1226.8	90384.3	14710.6	90384.3	3.23025
384.17	20.3386				1226.82	73776.7	14710.8	73776.7	2.63671
384.173	0				1226.84	59852.9	14711	59852.9	2.13909
384.177	0				1226.86	58315.2	14711.2	58315.2	2.08413
384.18	0				1226.88	60703.7	14711.5	60703.7	2.16949
384.183	0				1226.9	55915.3	14711.7	55915.3	1.99836
384.235	0				1226.91	50937.9	14711.9	50937.9	1.82047
384.238	0				1226.93	53506.2	14712.1	53506.2	1.91226
384.241	0				1226.95	59984.9	14712.3	59984.9	2.1438
384.244	0				1226.97	57180.8	14712.6	57180.8	2.04359
384.248	241.054				1226.99	51121.7	14712.8	51121.7	1.82704
384.251	378.044				1227.01	51693	14713	51693	1.84746
384.254	431.057				1227.02	62355.6	14713.2	62355.6	2.22853
384.257	379.664				1227.04	69317.8	14713.4	69317.8	2.47735
384.26	256.603				1227.06	62238.4	14713.7	62238.4	2.22434
384.264	19.3752				1227.08	51262.7	14713.9	51262.7	1.83208
384.267	0				1227.1	48314.1	14714.1	48314.1	1.7267
384.27	0				1227.12	50981.2	14714.3	50981.2	1.82202
384.273	0				1227.14	51729.6	14714.5	51729.6	1.84876
384.277	0				1227.15	53794.5	14714.8	53794.5	1.92256
384.322	0				1227.17	59632	14715	59632	2.13119
384.325	0				1227.19	68275	14715.2	68275	2.44008
384.328	0				1227.21	70816.6	14715.4	70816.6	2.53092
384.331	0				1227.23	63095.4	14715.6	63095.4	2.25497
384.335	256.068				1227.25	58224.1	14715.9	58224.1	2.08087
384.338	398.492				1227.26	64290.2	14716.1	64290.2	2.29767
384.341	470.772				1227.28	74666.9	14716.3	74666.9	2.66852
384.344	426.708				1227.3	74549	14716.5	74549	2.66431
384.347	284.455				1227.32	68561.3	14716.7	68561.3	2.45031
384.351	15.3515				1227.34	71891.4	14717	71891.4	2.56933
384.354	0				1227.36	85860.2	14717.2	85860.2	3.06856
384.357	0				1227.37	92861.2	14717.4	92861.2	3.31877
384.36	0				1227.39	83431.5	14717.6	83431.5	2.98176
384.363	0				1227.41	69962.8	14717.8	69962.8	2.5004
384.412	0				1227.43	71012.2	14718.1	71012.2	2.53791
384.415	0				1227.45	79441	14718.3	79441	2.83914
384.418	0				1227.47	80168.9	14718.5	80168.9	2.86516
384.421	0				1227.48	71864.1	14718.7	71864.1	2.56835
384.425	149.805				1227.5	69156.2	14719	69156.2	2.47158
384.428	277.909				1227.52	81176.8	14719.2	81176.8	2.90118
384.431	335.605				1227.54	93585.3	14719.4	93585.3	3.34465
384.434	295.503				1227.56	86393.5	14719.6	86393.5	3.08762
384.438	191.223				1227.58	72342	14719.8	72342	2.58543
384.441	130.593				1227.59	70916.8	14720.1	70916.8	2.5345
384.444	187.497				1227.61	85781.3	14720.3	85781.3	3.06574
384.447	218.948				1227.63	98102.3	14720.5	98102.3	3.50608
384.45	196.814				1227.65	93610.9	14720.7	93610.9	3.34556
384.454	136.29				1227.67	85905	14720.9	85905	3.07016
384.457	9.36157				1227.69	90198	14721.2	90198	3.22359
384.46	0				1227.7	94111.3	14721.4	94111.3	3.36345
384.463	0				1227.72	83868.5	14721.6	83868.5	2.99738
384.467	0				1227.74	66972.4	14721.8	66972.4	2.39353
384.47	0				1227.76	60714.3	14722	60714.3	2.16987
384.55	0				1227.78	65910.7	14722.3	65910.7	2.35558
384.554	0				1227.8	69142.2	14722.5	69142.2	2.47108
384.557	0				1227.82	62409.8	14722.7	62409.8	2.23047
384.56	0				1227.83	55033.3	14722.9	55033.3	1.96684
384.563	371.007				1227.85	59834.4	14723.1	59834.4	2.13842
384.567	601.343				1227.87	66805.8	14723.4	66805.8	2.38757
384.57	711.491				1227.89	62150.1	14723.6	62150.1	2.22119
384.573	644.704				1227.91	55200.3	14723.8	55200.3	1.97281
384.576	443.495				1227.93	56775.7	14724	56775.7	2.02911
384.579	243.172				1227.94	68340.8	14724.2	68340.8	2.44243
384.583	16.0162				1227.96	75396.7	14724.5	75396.7	2.69461
384.586	0				1227.98	67590.5	14724.7	67590.5	2.41562
384.589	0				1228	56930.7	14724.9	56930.7	2.03465
384.592	0				1228.02	53851.3	14725.1	53851.3	1.92459
384.596	0				1228.04	56465.4	14725.4	56465.4	2.01802
385.283	0				1228.05	53455.8	14725.6	53455.8	1.91046
385.287	0				1228.07	50028.3	14725.8	50028.3	1.78796
385.29	0				1228.09	54370.3	14726	54370.3	1.94314
385.293	0				1228.11	65690	14726.2	65690	2.3477
385.296	260.771				1228.13	70652.7	14726.5	70652.7	2.52506
385.299	457.736				1228.15	63745.6	14726.7	63745.6	2.27821
385.303	564.108				1228.16	55346.6	14726.9	55346.6	1.97804
385.306	504.026				1228.18	57854.7	14727.1	57854.7	2.06767
385.309	309.395				1228.2	67232.5	14727.3	67232.5	2.40283
385.312	10.4235				1228.22	68898.5	14727.6	68898.5	2.46237
385.316	0				1228.24	64566.6	14727.8	64566.6	2.30755
385.319	0				1228.26	65266.8	14728	65266.8	2.33257
385.322	0				1228.28	70261.1	14728.2	70261.1	2.51107
385.325	0				1228.29	71011.3	14728.4	71011.3	2.53787
385.584	0				1228.31	61555.7	14728.7	61555.7	2.19994
385.587	0				1228.33	53813.3	14728.9	53813.3	1.92323
385.591	0				1228.35	54637.9	14729.1	54637.9	1.95271
385.594	0				1228.37	58829.8	14729.3	58829.8	2.10252
385.597	212.582				1228.39	54598.3	14729.5	54598.3	1.95129
385.6	368.968				1228.4	47336.1	14729.8	47336.1	1.69175
385.604	465.353				1228.42	44676.8	14730	44676.8	1.5967
385.607	446.648				1228.44	50804.7	14730.2	50804.7	1.81571
385.61	319.101				1228.46	57684.2	14730.4	57684.2	2.06158
385.613	22.2948				1228.48	53642.4	14730.7	53642.4	1.91713
385.617	0				1228.5	50939.3	14730.9	50939.3	1.82052
385.62	0				1228.51	59232.3	14731.1	59232.3	2.11691
385.623	0				1228.53	73240.7	14731.3	73240.7	2.61755
385.626	0				1228.55	73080.9	14731.5	73080.9	2.61184
385.649	0				1228.57	59939.3	14731.8	59939.3	2.14217
385.652	0				1228.59	53569.3	14732	53569.3	1.91452
385.655	0				1228.61	62487.2	14732.2	62487.2	2.23323
385.659	0				1228.63	72595.6	14732.4	72595.6	2.5945
385.662	291.564				1228.64	66889.2	14732.6	66889.2	2.39056
385.665	427.25				1228.66	57798.7	14732.9	57798.7	2.06567
385.668	439.109				1228.68	64206.5	14733.1	64206.5	2.29468
385.672	346.679				1228.7	79386	14733.3	79386	2.83718
385.675	229.914				1228.72	82045.9	14733.5	82045.9	2.93224
385.678	16.2065				1228.74	66067.5	14733.7	66067.5	2.36119
385.681	0				1228.75	53123.8	14734	53123.8	1.89859
385.685	0				1228.77	56302.5	14734.2	56302.5	2.0122
385.688	0				1228.79	66747.6	14734.4	66747.6	2.38549
385.691	0				1228.81	67647.3	14734.6	67647.3	2.41765
385.704	0				1228.83	63595.7	14734.9	63595.7	2.27285
385.707	0				1228.85	66683.5	14735.1	66683.5	2.3832
385.71	0				1228.86	75769.8	14735.3	75769.8	2.70794
385.714	0				1228.88	76130.6	14735.5	76130.6	2.72083
385.717	138.625				1228.9	64685	14735.7	64685	2.31178
385.72	244.096				1228.92	56567.9	14736	56567.9	2.02168
385.723	296.508				1228.94	60381.6	14736.2	60381.6	2.15798
385.727	257.199				1228.96	67458.5	14736.4	67458.5	2.4109
385.73	152.649				1228.97	64753.8	14736.6	64753.8	2.31424
385.733	11.6431				1228.99	55599	14736.8	55599	1.98705
385.736	221.413				1229.01	53824.5	14737.1	53824.5	1.92364
385.74	399.766				1229.03	61044.9	14737.3	61044.9	2.18169
385.743	486.514				1229.05	67077.4	14737.5	67077.4	2.39728
385.746	423.554				1229.07	63689.4	14737.7	63689.4	2.2762
385.749	256.614				1229.09	59382.4	14737.9	59382.4	2.12227
385.753	17.3303				1229.1	63406	14738.2	63406	2.26607
385.756	0				1229.12	69934.8	14738.4	69934.8	2.4994
385.759	0				1229.14	67078	14738.6	67078	2.3973
385.762	0				1229.16	57821.8	14738.8	57821.8	2.0665
385.766	0				1229.18	52947.8	14739.1	52947.8	1.8923
385.798	0				1229.2	56132.1	14739.3	56132.1	2.00611
385.801	0				1229.21	57487.4	14739.5	57487.4	2.05454
385.804	0				1229.23	53297.3	14739.7	53297.3	1.90479
385.808	0				1229.25	49915.4	14739.9	49915.4	1.78393
385.811	94.8526				1229.27	51753	14740.2	51753	1.8496
385.814	169.836				1229.29	54169.5	14740.4	54169.5	1.93597
385.817	204.714				1229.31	49794.6	14740.6	49794.6	1.77961
385.821	179.211				1229.33	42680	14740.8	42680	1.52534
385.824	111.696				1229.34	42144	14741	42144	1.50618
385.827	7.72041				1229.36	48644.4	14741.3	48644.4	1.73851
385.83	0				1229.38	53528.6	14741.5	53528.6	1.91306
385.834	0				1229.4	54335.1	14741.7	54335.1	1.94189
385.837	0				1229.42	58995.6	14741.9	58995.6	2.10844
385.84	0				1229.44	70100.7	14742.1	70100.7	2.50533
386.015	0				1229.45	79293.6	14742.4	79293.6	2.83388
386.018	0				1229.47	73416.5	14742.6	73416.5	2.62383
386.022	0				1229.49	63493.8	14742.8	63493.8	2.26921
386.025	0				1229.51	60635.7	14743	60635.7	2.16706
386.028	223.572				1229.53	67656.8	14743.3	67656.8	2.41799
386.031	373.071				1229.55	73105.2	14743.5	73105.2	2.61271
386.035	450.98				1229.56	64408.2	14743.7	64408.2	2.30189
386.038	406.204				1229.58	55429.1	14743.9	55429.1	1.98098
386.041	263.933				1229.6	58389.1	14744.1	58389.1	2.08677
386.044	18.4735				1229.62	67920.6	14744.4	67920.6	2.42742
386.048	242.755				1229.64	70868.8	14744.6	70868.8	2.53278
386.051	398.468				1229.66	68045.2	14744.8	68045.2	2.43187
386.054	475.986				1229.68	72924.2	14745	72924.2	2.60624
386.057	415.221				1229.69	83816.4	14745.2	83816.4	2.99552
386.06	249.018				1229.71	86178.3	14745.5	86178.3	3.07993
386.064	15.2826				1229.73	75801.2	14745.7	75801.2	2.70906
386.067	0				1229.75	69913.1	14745.9	69913.1	2.49863
386.07	0				1229.77	80980.3	14746.1	80980.3	2.89416
386.073	0				1229.79	98872.9	14746.3	98872.9	3.53362
386.077	0				1229.8	99626.9	14746.6	99626.9	3.56057
386.323	0				1229.82	85501.5	14746.8	85501.5	3.05574
386.327	0				1229.84	75834.7	14747	75834.7	2.71026
386.33	0				1229.86	78097.9	14747.2	78097.9	2.79115
386.333	0				1229.88	82444.6	14747.5	82444.6	2.94649
386.336	181.47				1229.9	80615.3	14747.7	80615.3	2.88111
386.34	333.434				1229.91	79648.4	14747.9	79648.4	2.84656
386.343	447.169				1229.93	89833.4	14748.1	89833.4	3.21056
386.346	459.503				1229.95	102038	14748.3	102038	3.64673
386.349	367.763				1229.97	99967.7	14748.6	99967.7	3.57275
386.353	225.99				1229.99	84331	14748.8	84331	3.01391
386.356	17.4196				1230.01	75163.5	14749	75163.5	2.68627
386.359	0				1230.03	81284.9	14749.2	81284.9	2.90505
386.362	0				1230.04	85178.2	14749.4	85178.2	3.04419
386.366	0				1230.06	76090	14749.7	76090	2.71938
386.369	118.93				1230.08	65960.5	14749.9	65960.5	2.35736
386.372	191.072				1230.1	67156.1	14750.1	67156.1	2.40009
386.375	218.669				1230.12	75293.6	14750.3	75293.6	2.69092
386.379	189.884				1230.14	72678.3	14750.6	72678.3	2.59745
386.382	126.135				1230.15	60222	14750.8	60222	2.15227
386.385	9.75506				1230.17	55722.9	14751	55722.9	1.99148
386.388	0				1230.19	68032.2	14751.2	68032.2	2.43141
386.391	0				1230.21	81763.8	14751.4	81763.8	2.92216
386.395	0				1230.23	80426.5	14751.7	80426.5	2.87437
386.398	0				1230.25	69128.1	14751.9	69128.1	2.47057
386.508	0				1230.27	64975.1	14752.1	64975.1	2.32215
386.512	0				1230.28	68149.6	14752.3	68149.6	2.4356
386.515	0				1230.3	67450.1	14752.5	67450.1	2.4106
386.518	0				1230.32	59073.1	14752.8	59073.1	2.11121
386.521	179.699				1230.34	56862.9	14753	56862.9	2.03223
386.525	312.955				1230.36	64620.8	14753.2	64620.8	2.30949
386.528	381.233				1230.38	74365.2	14753.4	74365.2	2.65774
386.531	362.15				1230.39	71030.9	14753.7	71030.9	2.53858
386.534	279.619				1230.41	61726.1	14753.9	61726.1	2.20603
386.538	18.3413				1230.43	58350.6	14754.1	58350.6	2.08539
386.541	0				1230.45	62759.4	14754.3	62759.4	2.24296
386.544	0				1230.47	64589.1	14754.5	64589.1	2.30835
386.547	0				1230.49	59353.2	14754.8	59353.2	2.12123
386.551	0				1230.51	56682.7	14755	56682.7	2.02579
386.583	0				1230.52	61466.5	14755.2	61466.5	2.19675
386.586	0				1230.54	64420.5	14755.4	64420.5	2.30233
386.59	0				1230.56	58945.7	14755.6	58945.7	2.10666
386.593	0				1230.58	50389.7	14755.9	50389.7	1.80088
386.596	369.162				1230.6	49641.5	14756.1	49641.5	1.77414
386.599	504.816				1230.62	56117.3	14756.3	56117.3	2.00558
386.603	542.659				1230.63	59516.9	14756.5	59516.9	2.12708
386.606	495.502				1230.65	58515.5	14756.8	58515.5	2.09129
386.609	385.19				1230.67	64360.4	14757	64360.4	2.30018
386.612	27.653				1230.69	78867.6	14757.2	78867.6	2.81865
386.616	0				1230.71	87731.3	14757.4	87731.3	3.13543
386.619	0				1230.73	79639.7	14757.6	79639.7	2.84625
386.622	0				1230.75	64934.2	14757.9	64934.2	2.32069
386.625	0				1230.76	59300.6	14758.1	59300.6	2.11934
386.655	0				1230.78	63231.5	14758.3	63231.5	2.25983
386.658	0				1230.8	64733	14758.5	64733	2.3135
386.661	0				1230.82	58486.8	14758.7	58486.8	2.09026
386.664	0				1230.84	55510.5	14759	55510.5	1.98389
386.668	215.232				1230.86	62858.8	14759.2	62858.8	2.24651
386.671	349.701				1230.87	71791.3	14759.4	71791.3	2.56575
386.674	405.246				1230.89	70853.5	14759.6	70853.5	2.53224
386.677	363.964				1230.91	65403	14759.9	65403	2.33744
386.681	262.075				1230.93	69124	14760.1	69124	2.47042
386.684	18.2158				1230.95	77605.4	14760.3	77605.4	2.77354
386.687	0				1230.97	75193.5	14760.5	75193.5	2.68734
386.69	0				1230.99	62008	14760.7	62008	2.21611
386.694	0				1231	53521.9	14761	53521.9	1.91282
386.697	0				1231.02	57782.7	14761.2	57782.7	2.0651
386.749	0				1231.04	65363.4	14761.4	65363.4	2.33603
386.752	0				1231.06	61710.7	14761.6	61710.7	2.20548
386.755	0				1231.08	54019.4	14761.9	54019.4	1.9306
386.759	0				1231.1	56457.9	14762.1	56457.9	2.01775
386.762	259.764				1231.11	69418.2	14762.3	69418.2	2.48094
386.765	483.722				1231.13	76580.8	14762.5	76580.8	2.73692
386.768	645.313				1231.15	71225.5	14762.7	71225.5	2.54553
386.772	666.663				1231.17	69236.8	14763	69236.8	2.47446
386.775	544.278				1231.19	78024.9	14763.2	78024.9	2.78853
386.778	349.992				1231.21	88849.6	14763.4	88849.6	3.1754
386.781	27.1925				1231.23	84410.4	14763.6	84410.4	3.01675
386.785	0				1231.24	71541	14763.8	71541	2.55681
386.788	0				1231.26	64965.9	14764.1	64965.9	2.32182
386.791	0				1231.28	69916.6	14764.3	69916.6	2.49875
386.794	0				1231.3	72165.9	14764.5	72165.9	2.57914
386.833	0				1231.32	65692.4	14764.7	65692.4	2.34778
386.837	0				1231.34	61999.9	14765	61999.9	2.21582
386.84	0				1231.35	68667.9	14765.2	68667.9	2.45412
386.843	0				1231.37	76280.7	14765.4	76280.7	2.7262
386.847	229.905				1231.39	71350.2	14765.6	71350.2	2.54999
386.85	368.761				1231.41	57834.3	14765.8	57834.3	2.06694
386.853	421.47				1231.43	49532	14766.1	49532	1.77023
386.856	363.504				1231.45	50675.2	14766.3	50675.2	1.81108
386.86	233.264				1231.47	54349.9	14766.5	54349.9	1.94241
386.863	16.8238				1231.48	50867.2	14766.7	50867.2	1.81795
386.866	0				1231.5	46901.3	14766.9	46901.3	1.67621
386.869	0				1231.52	48264.2	14767.2	48264.2	1.72492
386.873	0				1231.54	52797.2	14767.4	52797.2	1.88692
386.876	0				1231.56	50364.2	14767.6	50364.2	1.79997
386.899	0				1231.58	46997.5	14767.8	46997.5	1.67964
386.902	0				1231.59	51743.3	14768.1	51743.3	1.84926
386.905	0				1231.61	65012.9	14768.3	65012.9	2.3235
386.908	0				1231.63	72383.4	14768.5	72383.4	2.58691
386.912	287.225				1231.65	66183.8	14768.7	66183.8	2.36535
386.915	472.665				1231.67	57852.5	14768.9	57852.5	2.06759
386.918	574.836				1231.69	56209.3	14769.2	56209.3	2.00887
386.921	527.101				1231.71	59123.6	14769.4	59123.6	2.11302
386.925	353.165				1231.72	57726.9	14769.6	57726.9	2.0631
386.928	24.5023				1231.74	53922.7	14769.8	53922.7	1.92715
386.931	0				1231.76	58529.2	14770.1	58529.2	2.09178
386.934	0				1231.78	68290.3	14770.3	68290.3	2.44063
386.938	0				1231.8	74490.6	14770.5	74490.6	2.66222
386.941	0				1231.82	69154	14770.7	69154	2.4715
387.006	0				1231.84	60668.8	14770.9	60668.8	2.16824
387.009	0				1231.85	58014	14771.2	58014	2.07336
387.012	0				1231.87	59560.3	14771.4	59560.3	2.12863
387.016	0				1231.89	57008.6	14771.6	57008.6	2.03743
387.019	230.513				1231.91	51972.2	14771.8	51972.2	1.85744
387.022	372.204				1231.93	54444.6	14772	54444.6	1.9458
387.025	440.26				1231.95	63043.2	14772.3	63043.2	2.2531
387.029	401.989				1231.96	68326.8	14772.5	68326.8	2.44193
387.032	284.372				1231.98	62247.6	14772.7	62247.6	2.22467
387.035	22.3259				1232	55749.1	14772.9	55749.1	1.99242
387.039	0				1232.02	57771.8	14773.2	57771.8	2.06471
387.042	0				1232.04	62861.8	14773.4	62861.8	2.24662
387.045	0				1232.06	60895.2	14773.6	60895.2	2.17633
387.048	0				1232.08	58572.6	14773.8	58572.6	2.09333
387.27	0				1232.09	62210.3	14774	62210.3	2.22334
387.273	0				1232.11	71498.8	14774.3	71498.8	2.5553
387.276	0				1232.13	75082.9	14774.5	75082.9	2.68339
387.28	0				1232.15	68951.6	14774.7	68951.6	2.46426
387.283	208.432				1232.17	63544.2	14774.9	63544.2	2.27101
387.286	410.181				1232.19	63903.9	14775.2	63903.9	2.28386
387.289	537.965				1232.2	64625.7	14775.4	64625.7	2.30966
387.293	514.782				1232.22	58472.7	14775.6	58472.7	2.08976
387.296	363.859				1232.24	45721.8	14775.8	45721.8	1.63405
387.299	195.855				1232.26	38607.7	14776	38607.7	1.3798
387.302	13.5767				1232.28	41546.9	14776.3	41546.9	1.48485
387.306	257.118				1232.3	46879.5	14776.5	46879.5	1.67543
387.309	470.349				1232.32	47356.4	14776.7	47356.4	1.69247
387.312	644.544				1232.33	48971.8	14776.9	48971.8	1.75021
387.315	688.891				1232.35	56664.7	14777.2	56664.7	2.02514
387.319	582.175				1232.37	65814.6	14777.4	65814.6	2.35215
387.322	395.696				1232.39	66662.8	14777.6	66662.8	2.38246
387.325	31.0884				1232.41	60675.6	14777.8	60675.6	2.16849
387.328	0				1232.43	56015.2	14778	56015.2	2.00193
387.332	0				1232.45	57054.6	14778.3	57054.6	2.03908
387.335	0				1232.46	55459.1	14778.5	55459.1	1.98206
387.338	0				1232.48	45820.9	14778.7	45820.9	1.63759
387.348	0				1232.5	38853.9	14778.9	38853.9	1.3886
387.351	0				1232.52	40575.7	14779.2	40575.7	1.45014
387.354	0				1232.54	48262.4	14779.4	48262.4	1.72485
387.358	0				1232.56	51792	14779.6	51792	1.851
387.361	236.979				1232.57	51874.4	14779.8	51874.4	1.85394
387.364	353.679				1232.59	57139.9	14780	57139.9	2.04213
387.368	398.397				1232.61	66508.3	14780.3	66508.3	2.37694
387.371	357.072				1232.63	67805.3	14780.5	67805.3	2.4233
387.374	249.166				1232.65	58086.8	14780.7	58086.8	2.07597
387.377	17.5768				1232.67	47865.5	14780.9	47865.5	1.71067
387.381	0				1232.69	44500.4	14781.1	44500.4	1.5904
387.384	0				1232.7	46168.1	14781.4	46168.1	1.65
387.387	0				1232.72	43284	14781.6	43284	1.54693
387.39	0				1232.74	38841	14781.8	38841	1.38814
387.876	0				1232.76	40311.3	14782	40311.3	1.44069
387.88	0				1232.78	48184.8	14782.3	48184.8	1.72208
387.883	0				1232.8	50679.4	14782.5	50679.4	1.81123
387.886	0				1232.82	44003.7	14782.7	44003.7	1.57265
387.89	205.694				1232.83	39343.5	14782.9	39343.5	1.4061
387.893	382.336				1232.85	45696.3	14783.1	45696.3	1.63314
387.896	477.605				1232.87	55550	14783.4	55550	1.9853
387.899	432.703				1232.89	55428	14783.6	55428	1.98094
387.903	283.939				1232.91	51655	14783.8	51655	1.8461
387.906	18.4227				1232.93	57193.3	14784	57193.3	2.04403
387.909	0				1232.94	74167	14784.3	74167	2.65066
387.912	0				1232.96	84192.6	14784.5	84192.6	3.00896
387.916	0				1232.98	76725	14784.7	76725	2.74208
387.919	0				1233	70283.3	14784.9	70283.3	2.51186
387.978	0				1233.02	74297	14785.1	74297	2.6553
387.981	0				1233.04	82212.1	14785.4	82212.1	2.93818
387.984	0				1233.06	75354.6	14785.6	75354.6	2.6931
387.988	0				1233.07	61240.9	14785.8	61240.9	2.18869
387.991	265.355				1233.09	60461.7	14786	60461.7	2.16084
387.994	438.371				1233.11	75480.4	14786.3	75480.4	2.6976
387.997	515.007				1233.13	86576.3	14786.5	86576.3	3.09415
388.001	467.331				1233.15	85050.3	14786.7	85050.3	3.03962
388.004	343.948				1233.17	82191.7	14786.9	82191.7	2.93745
388.007	25.0079				1233.19	87475.5	14787.1	87475.5	3.12629
388.01	0				1233.2	95158	14787.4	95158	3.40085
388.014	0				1233.22	87062.5	14787.6	87062.5	3.11153
388.017	0				1233.24	63863.6	14787.8	63863.6	2.28242
388.02	0				1233.26	50182.7	14788	50182.7	1.79348
388.069	0				1233.28	55919.1	14788.3	55919.1	1.9985
388.073	0				1233.3	68050.6	14788.5	68050.6	2.43206
388.076	0				1233.32	73153.3	14788.7	73153.3	2.61443
388.079	0				1233.33	76939.8	14788.9	76939.8	2.74975
388.082	117.366				1233.35	89203	14789.1	89203	3.18803
388.086	204.394				1233.37	102127	14789.4	102127	3.64991
388.089	387.213				1233.39	99293.2	14789.6	99293.2	3.54864
388.092	637.761				1233.41	82498.4	14789.8	82498.4	2.94841
388.095	851.788				1233.43	75511.6	14790	75511.6	2.69871
388.099	928.896				1233.44	84086.8	14790.3	84086.8	3.00518
388.102	876.42				1233.46	92815.8	14790.5	92815.8	3.31715
388.105	785.619				1233.48	86927.2	14790.7	86927.2	3.1067
388.108	570.88				1233.5	77528.1	14790.9	77528.1	2.77078
388.112	579.679				1233.52	83558.3	14791.1	83558.3	2.98629
388.115	637.246				1233.54	96358.7	14791.4	96358.7	3.44377
388.118	542.513				1233.56	93334.3	14791.6	93334.3	3.33568
388.122	282.679				1233.57	79129	14791.8	79129	2.82799
388.125	195.893				1233.59	73405.4	14792	73405.4	2.62344
388.128	13.955				1233.61	82668	14792.3	82668	2.95448
388.131	0				1233.63	90565.8	14792.5	90565.8	3.23673
388.135	0				1233.65	83870.7	14792.7	83870.7	2.99746
388.138	0				1233.67	73076.8	14792.9	73076.8	2.61169
388.141	0				1233.69	73810.2	14793.1	73810.2	2.6379
388.18	0				1233.7	84081.2	14793.4	84081.2	3.00498
388.184	0				1233.72	84448.7	14793.6	84448.7	3.01811
388.187	0				1233.74	76290.2	14793.8	76290.2	2.72654
388.19	0				1233.76	75126.4	14794	75126.4	2.68495
388.193	271.341				1233.78	84499.6	14794.3	84499.6	3.01993
388.197	463.313				1233.8	91209.1	14794.5	91209.1	3.25972
388.2	546.488				1233.82	82918	14794.7	82918	2.96341
388.203	468.626				1233.83	70293.7	14794.9	70293.7	2.51223
388.207	626.514				1233.85	67535.4	14795.1	67535.4	2.41365
388.21	549.854				1233.87	68516.5	14795.4	68516.5	2.44871
388.213	587.47				1233.89	64376.7	14795.6	64376.7	2.30076
388.216	500.385				1233.91	55814.6	14795.8	55814.6	1.99476
388.22	320.757				1233.93	56505.2	14796	56505.2	2.01944
388.223	25.4506				1233.94	64832.1	14796.3	64832.1	2.31704
388.226	0				1233.96	70528.1	14796.5	70528.1	2.52061
388.229	0				1233.98	65753.9	14796.7	65753.9	2.34998
388.233	0				1234	55422.5	14796.9	55422.5	1.98075
388.236	0				1234.02	51067.2	14797.1	51067.2	1.82509
388.632	0				1234.04	51717.8	14797.4	51717.8	1.84835
388.635	0				1234.06	48587.3	14797.6	48587.3	1.73646
388.639	0				1234.07	44484.5	14797.8	44484.5	1.58983
388.642	0				1234.09	48201.8	14798	48201.8	1.72269
388.645	264.439				1234.11	58879.5	14798.3	58879.5	2.1043
388.648	388.751				1234.13	65209.7	14798.5	65209.7	2.33053
388.652	449.229				1234.15	61420.2	14798.7	61420.2	2.1951
388.655	424.666				1234.17	55455.1	14798.9	55455.1	1.98191
388.658	320.335				1234.19	56726.1	14799.2	56726.1	2.02733
388.662	18.6719				1234.2	59369.6	14799.4	59369.6	2.12181
388.665	0				1234.22	53621.7	14799.6	53621.7	1.91639
388.668	0				1234.24	46326.4	14799.8	46326.4	1.65566
388.671	0				1234.26	46602.7	14800	46602.7	1.66554
388.675	0				1234.28	57037.1	14800.3	57037.1	2.03845
388.907	0				1234.3	65544	14800.5	65544	2.34248
388.911	0				1234.32	67067.2	14800.7	67067.2	2.39692
388.914	0				1234.33	67356.5	14800.9	67356.5	2.40726
388.917	0				1234.35	73391.8	14801.2	73391.8	2.62295
388.92	198.311				1234.37	78912.5	14801.4	78912.5	2.82026
388.924	328.099				1234.39	73330.6	14801.6	73330.6	2.62077
388.927	389.54				1234.41	64670.7	14801.8	64670.7	2.31127
388.93	356.784				1234.43	65377.4	14802	65377.4	2.33653
388.934	250.067				1234.45	76699.9	14802.3	76699.9	2.74118
388.937	14.2637				1234.46	81218.8	14802.5	81218.8	2.90268
388.94	0				1234.48	71291.6	14802.7	71291.6	2.54789
388.943	0				1234.5	62751.9	14802.9	62751.9	2.24269
388.947	0				1234.52	69256.6	14803.2	69256.6	2.47516
388.95	0				1234.54	83215.7	14803.4	83215.7	2.97405
388.97	0				1234.56	79816.3	14803.6	79816.3	2.85256
388.973	0				1234.58	72100.8	14803.8	72100.8	2.57681
388.976	0				1234.59	78575.5	14804	78575.5	2.80821
388.979	0				1234.61	96034.1	14804.3	96034.1	3.43217
388.983	242.614				1234.63	99419.5	14804.5	99419.5	3.55316
388.986	441.013				1234.65	88119.8	14804.7	88119.8	3.14932
388.989	560.386				1234.67	85094.9	14804.9	85094.9	3.04121
388.993	870.656				1234.69	104889	14805.2	104889	3.74863
388.996	924.805				1234.71	125613	14805.4	125613	4.48929
388.999	644.619				1234.72	122839	14805.6	122839	4.39016
389.002	510.468				1234.74	108127	14805.8	108127	3.86434
389.006	310.16				1234.76	111985	14806	111985	4.00225
389.009	22.0399				1234.78	136638	14806.3	136638	4.88331
389.012	0				1234.8	144410	14806.5	144410	5.16106
389.016	0				1234.82	124235	14806.7	124235	4.44003
389.019	0				1234.83	107526	14806.9	107526	3.84288
389.022	0				1234.85	118541	14807.2	118541	4.23654
389.058	0				1234.87	138094	14807.4	138094	4.93534
389.061	0				1234.89	132343	14807.6	132343	4.72983
389.065	0				1234.91	111816	14807.8	111816	3.99621
389.068	0				1234.93	118816	14808.1	118816	4.24636
389.071	246.192				1234.95	154804	14808.3	154804	5.53254
389.075	406.022				1234.96	176735	14808.5	176735	6.31634
389.078	467.863				1234.98	161675	14808.7	161675	5.7781
389.081	404.347				1235	139010	14808.9	139010	4.96808
389.084	267.36				1235.02	146386	14809.2	146386	5.23169
389.088	19.8578				1235.04	165712	14809.4	165712	5.9224
389.091	0				1235.06	158582	14809.6	158582	5.66758
389.094	0				1235.08	128720	14809.8	128720	4.60035
389.098	0				1235.09	117867	14810.1	117867	4.21246
389.101	0				1235.11	133401	14810.3	133401	4.76761
389.291	0				1235.13	144600	14810.5	144600	5.16788
389.295	0				1235.15	128857	14810.7	128857	4.60522
389.298	0				1235.17	114985	14810.9	114985	4.10945
389.301	0				1235.19	130756	14811.2	130756	4.67311
389.304	107.385				1235.21	163771	14811.4	163771	5.85302
389.308	180.322				1235.22	168320	14811.6	168320	6.01559
389.311	211.581				1235.24	143050	14811.8	143050	5.11248
389.314	183.373				1235.26	125199	14812.1	125199	4.47447
389.318	117.28				1235.28	135474	14812.3	135474	4.84171
389.321	8.41347				1235.3	145523	14812.5	145523	5.20085
389.324	0				1235.32	127493	14812.7	127493	4.55647
389.327	0				1235.34	103275	14813	103275	3.69095
389.331	0				1235.35	104223	14813.2	104223	3.72483
389.334	0				1235.37	120013	14813.4	120013	4.28916
389.446	0				1235.39	119203	14813.6	119203	4.2602
389.449	0				1235.41	100683	14813.8	100683	3.5983
389.452	0				1235.43	91894.6	14814.1	91894.6	3.28422
389.455	0				1235.45	103206	14814.3	103206	3.68848
389.459	216.246				1235.47	112503	14814.5	112503	4.02076
389.462	339.949				1235.48	104785	14814.7	104785	3.7449
389.465	741.34				1235.5	91291.4	14815	91291.4	3.26267
389.469	924.378				1235.52	94533.5	14815.2	94533.5	3.37854
389.472	916.884				1235.54	108111	14815.4	108111	3.86378
389.475	624.155				1235.56	107583	14815.6	107583	3.84493
389.479	425.251				1235.58	90231.1	14815.8	90231.1	3.22477
389.482	30.1934				1235.6	82750.5	14816.1	82750.5	2.95742
389.485	0				1235.61	91965.9	14816.3	91965.9	3.28677
389.488	0				1235.63	99829.9	14816.5	99829.9	3.56783
389.492	0				1235.65	88729	14816.7	88729	3.17109
389.495	0				1235.67	71762.4	14817	71762.4	2.56472
389.603	0				1235.69	67849.6	14817.2	67849.6	2.42488
389.607	0				1235.71	73291.4	14817.4	73291.4	2.61937
389.61	0				1235.73	70428.1	14817.6	70428.1	2.51703
389.613	0				1235.74	60568.5	14817.9	60568.5	2.16466
389.617	179.809				1235.76	59278.4	14818.1	59278.4	2.11855
389.62	320.448				1235.78	69629	14818.3	69629	2.48847
389.623	440.269				1235.8	74470.1	14818.5	74470.1	2.66149
389.626	473.581				1235.82	64861.7	14818.7	64861.7	2.31809
389.63	393.236				1235.84	54914.4	14819	54914.4	1.96259
389.633	241.149				1235.86	56504.3	14819.2	56504.3	2.01941
389.636	17.1607				1235.87	62575.8	14819.4	62575.8	2.2364
389.64	0				1235.89	60056.5	14819.6	60056.5	2.14636
389.643	0				1235.91	54840.4	14819.9	54840.4	1.95994
389.646	0				1235.93	55534.2	14820.1	55534.2	1.98474
389.649	0				1235.95	63046.3	14820.3	63046.3	2.25321
389.728	0				1235.97	64715.1	14820.5	64715.1	2.31286
389.732	0				1235.99	57732.7	14820.8	57732.7	2.06331
389.735	0				1236	52595	14821	52595	1.87969
389.738	0				1236.02	60040.9	14821.2	60040.9	2.1458
389.742	131.325				1236.04	70905.9	14821.4	70905.9	2.53411
389.745	219.411				1236.06	70984.6	14821.6	70984.6	2.53692
389.748	253.038				1236.08	61572.9	14821.9	61572.9	2.20056
389.751	220.691				1236.1	56226.5	14822.1	56226.5	2.00948
389.755	153.918				1236.12	56151.8	14822.3	56151.8	2.00681
389.758	11.2377				1236.13	54734.9	14822.5	54734.9	1.95617
389.761	0				1236.15	47427	14822.8	47427	1.695
389.765	0				1236.17	41688	14823	41688	1.48989
389.768	279.357				1236.19	43691.7	14823.2	43691.7	1.5615
389.771	446.029				1236.21	47146.1	14823.4	47146.1	1.68496
389.774	553.033				1236.23	45159.3	14823.6	45159.3	1.61395
389.778	528.436				1236.25	43539.1	14823.9	43539.1	1.55605
389.781	366.301				1236.26	50211.1	14824.1	50211.1	1.7945
389.784	26.6111				1236.28	62509.3	14824.3	62509.3	2.23402
389.788	0				1236.3	64629.5	14824.5	64629.5	2.3098
389.791	0				1236.32	55415.2	14824.8	55415.2	1.98049
[truncated: 92,167 more rows]

## Sheet: SIFig4
	Map_0108_001.mrc	Map_0110_001.mrc	Map_0111_001.mrc	Map_0114_001.mrc	Map_0116_001.mrc	Map_0123_001.mrc	Map_0129_001.mrc	Map_0129_001.mrc	Map_0135_001.mrc	Map_0155_001.mrc	Map_0155_001.mrc	Map_0155_001.mrc	Map_0164_001.mrc	Map_0171_001.mrc	Map_0178_001.mrc	Map_0182_001.mrc	Map_0186_001.mrc	Map_0189_001.mrc	Map_0190_001.mrc	Map_0191_001.mrc	Map_0191_001.mrc	Map_0192_001.mrc	Map_0202_001.mrc	Map_0210_001.mrc	Map_0211_001.mrc	Map_0223_001.mrc	Map_0224_001.mrc	Map_0225_001.mrc	Map_0230_001.mrc	Map_0240_001.mrc	Mittelwert	Standardabweichung
Cross-over	637.187	564.612	533.795	567.257	576.216	584.669	664.937	551.918	590.691	554.795	578.573	727.477	584.269	572.646	495.581	549.426	574.913	556.97	582.326	602.289	477.895	497.932	619.526	536.631	653.373	505.516	597.542	707.243	651.742	616.526	583.816	57.6237
pitch	1226.53	1257.09	1122.44	1130.79	1274.31	1188.89	1107.94	1202.3	1170.94	1206.4	971.999	1286.59	1184.97	1221.58	987.836	1062.88	1080.6	1123.5	1163.29	1251.11	1069.99	1190.8	1189.42	1116.52	1230.53	1055.07	1154.92	1219.06	1276.42	1326.9	1168.39	86.7411
wdth	110.461	111.779	121.84	102.222	104	104.994	116.299	107.729	107.458	104.875	107.92	100.466	100.285	127.35	94.847	97.949	95.131	113.437	116.619	86.539	95.575	103.325	96.462	111.485	108.977	104.661	102.616	100.265	118.191	119.384	106.438	9.14777
								everything in Angstrom
													Mittelwert	Standardabweichung
													582.608	40.1733
													1188.76	56.2888
													109.166	6.10757

## Sheet: SIFig6b
Resolution (1/Å)	FSC
0.001001	1
0.00320513	0.999999
0.00641026	0.999993
0.00961538	0.999958
0.0128205	0.999904
0.0160256	0.999941
0.0192308	0.999894
0.0224359	0.999928
0.025641	0.999924
0.0288462	0.999769
0.0320513	0.999825
0.0352564	0.999828
0.0384615	0.999657
0.0416667	0.99958
0.0448718	0.999397
0.0480769	0.998909
0.0512821	0.998916
0.0544872	0.998975
0.0576923	0.998505
0.0608974	0.998405
0.0641026	0.99876
0.0673077	0.999051
0.0705128	0.999198
0.0737179	0.999288
0.0769231	0.999372
0.0801282	0.999212
0.0833333	0.998789
0.0865385	0.998365
0.0897436	0.998692
0.0929487	0.998748
0.0961538	0.998662
0.099359	0.998485
0.102564	0.998404
0.105769	0.998238
0.108974	0.997901
0.112179	0.997633
0.115385	0.997127
0.11859	0.996079
0.121795	0.995523
0.125	0.995241
0.128205	0.993834
0.13141	0.993163
0.134615	0.994797
0.137821	0.996662
0.141026	0.997135
0.144231	0.996946
0.147436	0.996515
0.150641	0.996407
0.153846	0.995993
0.157051	0.995068
0.160256	0.994436
0.163462	0.992802
0.166667	0.991219
0.169872	0.990609
0.173077	0.991264
0.176282	0.992314
0.179487	0.99308
0.182692	0.994178
0.185897	0.994531
0.189103	0.993893
0.192308	0.993845
0.195513	0.994177
0.198718	0.995054
0.201923	0.996909
0.205128	0.997449
0.208333	0.997418
0.211538	0.997113
0.214744	0.996672
0.217949	0.995678
0.221154	0.993668
0.224359	0.99055
0.227564	0.987971
0.230769	0.986998
0.233974	0.984901
0.237179	0.981447
0.240385	0.979104
0.24359	0.977033
0.246795	0.974576
0.25	0.971739
0.253205	0.969825
0.25641	0.967802
0.259615	0.963378
0.262821	0.954494
0.266026	0.946446
0.269231	0.941189
0.272436	0.935368
0.275641	0.93288
0.278846	0.877047
0.282051	0.871968
0.285256	0.861973
0.288462	0.844352
0.291667	0.829669
0.294872	0.806948
0.298077	0.796965
0.301282	0.791579
0.304487	0.764664
0.307692	0.726498
0.310897	0.688774
0.314103	0.653411
0.317308	0.590188
0.320513	0.540934
0.323718	0.524863
0.326923	0.483402
0.330128	0.429605
0.333333	0.360444
0.336538	0.32101
0.339744	0.290235
0.342949	0.240714
0.346154	0.224303
0.349359	0.230039
0.352564	0.185538
0.355769	0.131669
0.358974	0.115204
0.362179	0.0993521
0.365385	0.0676463
0.36859	0.0707453
0.371795	0.0806345
0.375	0.0388381
0.378205	0.0146415
0.38141	0.0295202
0.384615	0.0374977
0.387821	0.0167254
0.391026	0.00333132
0.394231	0.00879717
0.397436	0.0153209
0.400641	0.0237748
0.403846	0.0019285
0.407051	-0.0380861
0.410256	-0.0601428
0.413462	-0.0445378
0.416667	-0.00188147
0.419872	0.00222505
0.423077	-0.00700971
0.426282	0.00415522
0.429487	0.0151183
0.432692	0.00298784
0.435897	-0.00888926
0.439103	0.00795665
0.442308	0.0135115
0.445513	-0.00977837
0.448718	0.0114483
0.451923	0.0292137
0.455128	0.0171237
0.458333	0.0178697
0.461538	0.0355272
0.464744	0.0321826
0.467949	-0.00370905
0.471154	0.00304398
0.474359	0.0256997
0.477564	0.00647234
0.480769	-0.0263668

## Sheet: SIFig6d
.color 0.214891 0 0.785109
.cylinder 266.307 266.307 156.812 267.409 267.409 156.821 0.319068
.color 0.276449 0 0.723551
.cylinder 265.624 266.977 157.625 267.304 268.679 157.65 0.319068
.color 0.362552 0 0.637448
.cylinder 266.977 265.624 157.625 269.507 268.123 157.662 0.319068
.color 0.279835 0 0.720165
.cylinder 266.295 266.295 158.438 268.018 268.018 158.476 0.319068
.color 0.409349 0 0.590651
.cylinder 264.933 267.64 158.438 267.858 270.638 158.503 0.319068
.color 0.489164 0 0.510836
.cylinder 264.236 268.296 159.25 267.891 272.088 159.36 0.319068
.color 0.297791 0 0.702209
.cylinder 265.606 266.959 159.25 267.489 268.866 159.306 0.319068
.color 0.374388 0 0.625612
.cylinder 264.91 267.616 160.062 267.504 270.275 160.159 0.319068
.color 0.416162 0 0.583838
.cylinder 267.64 264.933 158.438 270.704 267.923 158.504 0.319068
.color 0.472511 0 0.527489
.cylinder 266.959 265.606 159.25 270.546 269.149 159.355 0.319068
.color 0.439795 0 0.560205
.cylinder 268.296 264.236 159.25 271.608 267.428 159.346 0.319068
.color 0.382424 0 0.617576
.cylinder 267.616 264.91 160.062 270.353 267.58 160.162 0.319068
.color 0.605718 0 0.394282
.cylinder 266.271 266.271 160.062 271.11 271.11 160.241 0.319068
.color 0.526868 0 0.473132
.cylinder 265.576 266.929 160.875 269.635 271.038 161.056 0.319068
.color 0.423464 0 0.576536
.cylinder 266.929 265.576 160.875 270.044 268.653 161.012 0.319068
.color 0.350356 0 0.649644
.cylinder 266.235 266.235 161.688 268.632 268.632 161.811 0.319068
.color 0.364309 0 0.635691
.cylinder 263.532 268.944 160.062 265.999 271.536 160.156 0.319068
.color 0.380534 0 0.619466
.cylinder 262.821 269.585 160.875 265.422 272.351 160.994 0.319068
.color 0.377637 0 0.622363
.cylinder 264.207 268.266 160.875 266.815 270.971 160.992 0.319068
.color 0.2143 0 0.7857
.cylinder 263.497 268.907 161.688 264.565 270.03 161.744 0.319068
.color 0.399724 0 0.600276
.cylinder 262.103 270.218 161.688 264.864 273.19 161.835 0.319068
.color 0.561048 0 0.438952
.cylinder 261.379 270.844 162.5 265.594 275.438 162.76 0.319068
.color 0.351651 0 0.648349
.cylinder 262.78 269.542 162.5 265.113 272.023 162.642 0.319068
.color 0.588736 0 0.411264
.cylinder 262.057 270.168 163.313 266.554 275.01 163.623 0.319068
.color 0.442708 0 0.557292
.cylinder 264.874 267.58 161.688 268.113 270.899 161.857 0.319068
.color 0.489737 0 0.510263
.cylinder 264.166 268.223 162.5 267.824 272.018 162.72 0.319068
.color 0.336626 0 0.663374
.cylinder 265.535 266.887 162.5 267.785 269.165 162.634 0.319068
.color 0.27913 0 0.72087
.cylinder 264.827 267.531 163.313 266.52 269.267 163.426 0.319068
.color 0.539044 0 0.460956
.cylinder 263.45 268.858 163.313 267.544 273.158 163.591 0.319068
.color 0.375818 0 0.624182
.cylinder 262.728 269.486 164.125 265.284 272.204 164.32 0.319068
.color 0.367556 0 0.632444
.cylinder 264.113 268.168 164.125 266.624 270.773 164.314 0.319068
.color 0.161187 0 0.838813
.cylinder 263.392 268.797 164.938 263.965 269.399 164.985 0.319068
.color 0.406522 0 0.593478
.cylinder 268.944 263.532 160.062 271.949 266.393 160.171 0.319068
.color 0.588855 0 0.411145
.cylinder 268.266 264.207 160.875 273.027 268.796 161.082 0.319068
.color 0.588571 0 0.411429
.cylinder 269.585 262.821 160.875 274.4 267.349 161.082 0.319068
.color 0.601272 0 0.398728
.cylinder 268.907 263.497 161.688 273.818 268.172 161.935 0.319068
.color 0.399969 0 0.600031
.cylinder 267.58 264.874 161.688 270.485 267.709 161.836 0.319068
.color 0.442154 0 0.557846
.cylinder 266.887 265.535 162.5 270.18 268.787 162.693 0.319068
.color 0.390378 0 0.609622
.cylinder 268.223 264.166 162.5 271.052 266.892 162.664 0.319068
.color 0.553517 0 0.446483
.cylinder 267.531 264.827 163.313 271.92 269.109 163.6 0.319068
.color 0.570118 0 0.429882
.cylinder 270.218 262.103 161.688 274.877 266.431 161.919 0.319068
.color 0.478792 0 0.521208
.cylinder 269.542 262.78 162.5 273.274 266.29 162.714 0.319068
.color 0.315787 0 0.684213
.cylinder 270.844 261.379 162.5 272.996 263.354 162.622 0.319068
.color 0.340261 0 0.659739
.cylinder 270.168 262.057 163.313 272.55 264.27 163.465 0.319068
.color 0.386078 0 0.613922
.cylinder 268.858 263.45 163.313 271.661 266.119 163.494 0.319068
.color 0.301945 0 0.698055
.cylinder 268.168 264.113 164.125 270.135 266.009 164.268 0.319068
.color 0.166603 0 0.833397
.cylinder 269.486 262.728 164.125 270.145 263.348 164.172 0.319068
.color 0.175339 0 0.824661
.cylinder 268.797 263.392 164.938 269.537 264.096 164.996 0.319068
.color 0.464509 0 0.535491
.cylinder 266.187 266.187 163.313 269.673 269.673 163.544 0.319068
.color 0.40608 0 0.59392
.cylinder 265.481 266.833 164.125 268.39 269.777 164.341 0.319068
.color 0.185307 0 0.814693
.cylinder 266.833 265.481 164.125 267.656 266.294 164.185 0.319068
.color 0.210104 0 0.789896
.cylinder 266.127 266.127 164.938 267.182 267.182 165.023 0.319068
.color 0.44616 0 0.55384
.cylinder 264.768 267.471 164.938 268.035 270.82 165.206 0.319068
.color 0.339555 0 0.660445
.cylinder 264.048 268.101 165.75 266.295 270.433 165.953 0.319068
.color 0.349727 0 0.650273
.cylinder 265.415 266.766 165.75 267.788 269.168 165.961 0.319068
.color 0.23459 0 0.76541
.cylinder 264.697 267.398 166.563 265.968 268.701 166.686 0.319068
.color 0.195633 0 0.804367
.cylinder 267.471 264.768 164.938 268.398 265.673 165.012 0.319068
.color 0.384976 0 0.615024
.cylinder 266.766 265.415 165.75 269.507 268.122 165.991 0.319068
.color 0.252227 0 0.747773
.cylinder 268.101 264.048 165.75 269.584 265.477 165.879 0.319068
.color 0.365105 0 0.634895
.cylinder 267.398 264.697 166.563 269.962 267.198 166.806 0.319068
.color 0.363594 0 0.636406
.cylinder 266.056 266.056 166.563 268.574 268.574 166.804 0.319068
.color 0.444095 0 0.555905
.cylinder 265.338 266.688 167.375 268.603 269.994 167.715 0.319068
.color 0.771196 0 0.228804
.cylinder 266.688 265.338 167.375 273.133 271.704 168.037 0.319068
.color 0.352422 0 0.647578
.cylinder 265.972 265.972 168.188 268.382 268.382 168.455 0.319068
.color 0.587593 0 0.412407
.cylinder 260.648 271.461 163.313 265.075 276.346 163.622 0.319068
.color 0.350929 0 0.649071
.cylinder 259.911 272.071 164.125 262.175 274.6 164.302 0.319068
.color 0.494835 0 0.505165
.cylinder 261.327 270.787 164.125 264.936 274.72 164.403 0.319068
.color 0.536913 0 0.463087
.cylinder 260.591 271.399 164.938 264.556 275.773 165.276 0.319068
.color 0.372676 0 0.627324
.cylinder 259.167 272.673 164.938 261.609 275.435 165.149 0.319068
.color 0.423202 0 0.576798
.cylinder 258.417 273.267 165.75 261.29 276.557 166.024 0.319068
.color 0.31349 0 0.68651
.cylinder 259.849 272.002 165.75 261.774 274.153 165.931 0.319068
.color 0.314477 0 0.685523
.cylinder 259.1 272.597 166.563 261.02 274.769 166.759 0.319068
.color 0.358842 0 0.641158
.cylinder 261.999 270.106 164.938 264.381 272.671 165.138 0.319068
.color 0.256894 0 0.743106
.cylinder 261.264 270.719 165.75 262.699 272.283 165.883 0.319068
.color 0.136184 0 0.863816
.cylinder 262.664 269.418 165.75 263.002 269.778 165.781 0.319068
.color 0.270953 0 0.729047
.cylinder 261.93 270.032 166.563 263.503 271.725 166.719 0.319068
.color 0.216929 0 0.783071
.cylinder 260.523 271.323 166.563 261.586 272.496 166.67 0.319068
.color 0.225847 0 0.774153
.cylinder 259.775 271.92 167.375 260.911 273.188 167.499 0.319068
.color 0.183034 0 0.816966
.cylinder 261.19 270.637 167.375 261.95 271.466 167.457 0.319068
.color 0.147152 0 0.852848
.cylinder 260.443 271.235 168.188 260.873 271.71 168.238 0.319068
.color 0.289903 0 0.710097
.cylinder 257.661 273.854 166.563 259.338 275.798 166.737 0.319068
.color 0.245618 0 0.754382
.cylinder 256.899 274.431 167.375 258.176 275.93 167.519 0.319068
.color 0.227862 0 0.772138
.cylinder 258.345 273.184 167.375 259.482 274.487 167.501 0.319068
.color 0.32675 0 0.67325
.cylinder 257.584 273.764 168.188 259.584 276.082 168.427 0.319068
.color 0.356078 0 0.643922
.cylinder 256.131 275.001 168.188 258.357 277.647 168.458 0.319068
.color 0.368139 0 0.631861
.cylinder 255.357 275.563 169 257.67 278.346 169.303 0.319068
.color 0.25263 0 0.74737
.cylinder 256.816 274.335 169 258.154 275.904 169.172 0.319068
.color 0.210378 0 0.789622
.cylinder 256.043 274.897 169.812 257.004 276.039 169.945 0.319068
.color 0.444823 0 0.555177
.cylinder 259.021 272.508 168.188 262.104 275.995 168.552 0.319068
.color 0.496474 0 0.503526
.cylinder 258.261 273.088 169 261.779 277.117 169.447 0.319068
.color 0.391363 0 0.608637
.cylinder 259.69 271.825 169 262.313 274.754 169.329 0.319068
.color 0.360735 0 0.639265
.cylinder 258.931 272.406 169.812 261.261 275.041 170.125 0.319068
.color 0.223248 0 0.776752
.cylinder 257.495 273.661 169.812 258.582 274.922 169.961 0.319068
.color 0.376586 0 0.623414
.cylinder 256.723 274.225 170.625 259.141 277.063 170.976 0.319068
.color 0.298802 0 0.701198
.cylinder 258.166 272.98 170.625 259.93 275 170.878 0.319068
.color 0.311916 0 0.688084
.cylinder 257.395 273.545 171.438 259.261 275.708 171.722 0.319068
.color 0.218262 0 0.781738
.cylinder 263.321 268.723 166.563 264.425 269.883 166.671 0.319068
.color 0.274389 0 0.725611
.cylinder 262.589 269.338 167.375 264.203 271.055 167.547 0.319068
.color 0.318843 0 0.681157
.cylinder 263.971 268.021 167.375 266.023 270.15 167.591 0.319068
.color 0.264638 0 0.735362
.cylinder 263.24 268.637 168.188 264.774 270.249 168.362 0.319068
.color 0.293314 0 0.706686
.cylinder 261.849 269.945 168.188 263.627 271.858 168.392 0.319068
.color 0.245943 0 0.754057
.cylinder 261.104 270.544 169 262.437 271.997 169.165 0.319068
.color 0.295496 0 0.704504
.cylinder 262.501 269.245 169 264.31 271.168 169.221 0.319068
.color 0.362502 0 0.637498
.cylinder 261.757 269.845 169.812 264.167 272.44 170.127 0.319068
.color 0.543376 0 0.456624
.cylinder 264.614 267.313 168.188 268.792 271.595 168.656 0.319068
.color 0.276645 0 0.723355
.cylinder 263.883 267.93 169 265.539 269.647 169.2 0.319068
.color 0.408081 0 0.591919
.cylinder 265.248 266.597 169 268.17 269.555 169.348 0.319068
.color 0.345857 0 0.654143
.cylinder 264.519 267.215 169.812 266.835 269.59 170.107 0.319068
.color 0.25952 0 0.74048
.cylinder 263.146 268.539 169.812 264.631 270.099 170.004 0.319068
.color 0.326439 0 0.673561
.cylinder 262.402 269.14 170.625 264.495 271.365 170.913 0.319068
.color 0.244245 0 0.755755
.cylinder 263.783 267.826 170.625 265.134 269.228 170.808 0.319068
.color 0.22413 0 0.77587
.cylinder 263.04 268.428 171.438 264.196 269.641 171.604 0.319068
.color 0.282655 0 0.717345
.cylinder 260.352 271.134 169.812 262.008 272.961 170.032 0.319068
.color 0.288501 0 0.711499
.cylinder 259.594 271.717 170.625 261.29 273.612 170.864 0.319068
.color 0.322678 0 0.677322
.cylinder 261.006 270.437 170.625 263.036 272.65 170.908 0.319068
.color 0.558964 0 0.441036
.cylinder 260.249 271.021 171.438 264.401 275.602 172.052 0.319068
.color 0.270481 0 0.729519
.cylinder 258.83 272.292 171.438 260.353 274.014 171.666 0.319068
.color 0.330995 0 0.669005
.cylinder 258.06 272.858 172.25 260.107 275.202 172.576 0.319068
.color 0.38631 0 0.61369
.cylinder 259.486 271.597 172.25 262.058 274.47 172.654 0.319068
.color 0.360918 0 0.639082
.cylinder 258.717 272.164 173.062 261.044 274.796 173.449 0.319068
.color 0.419472 0 0.580528
.cylinder 261.653 269.733 171.438 264.582 272.887 171.866 0.319068
.color 0.446987 0 0.553013
.cylinder 260.897 270.318 172.25 264.056 273.761 172.739 0.319068
.color 0.402421 0 0.597579
.cylinder 262.292 269.022 172.25 265.082 271.989 172.677 0.319068
.color 0.52401 0 0.47599
.cylinder 261.537 269.608 173.062 265.42 273.788 173.69 0.319068
.color 0.408808 0 0.591192
.cylinder 260.135 270.895 173.062 262.926 273.975 173.52 0.319068
.color 0.370253 0 0.629747
.cylinder 259.367 271.463 173.875 261.792 274.173 174.294 0.319068
.color 0.307827 0 0.692173
.cylinder 260.776 270.186 173.875 262.667 272.247 174.198 0.319068
.color 0.749463 0 0.250537
.cylinder 260.009 270.756 174.687 265.869 277.221 175.74 0.319068
.color 0.587184 0 0.412816
.cylinder 271.461 260.648 163.313 276.342 265.072 163.622 0.319068
.color 0.210391 0 0.789609
.cylinder 270.787 261.327 164.125 271.89 262.339 164.203 0.319068
.color 0.557997 0 0.442003
.cylinder 272.071 259.911 164.125 276.684 264.04 164.448 0.319068
.color 0.465979 0 0.534021
.cylinder 271.399 260.591 164.938 275.064 263.913 165.221 0.319068
.color 0.257744 0 0.742256
.cylinder 270.106 261.999 164.938 271.67 263.452 165.06 0.319068
.color 0.3891 0 0.6109
.cylinder 269.418 262.664 165.75 272.265 265.341 165.995 0.319068
.color 0.224001 0 0.775999
.cylinder 270.719 261.264 165.75 271.956 262.399 165.855 0.319068
.color 0.385493 0 0.614507
.cylinder 270.032 261.93 166.563 272.858 264.555 166.824 0.319068
.color 0.442083 0 0.557917
.cylinder 272.673 259.167 164.938 276.137 262.23 165.203 0.319068
.color 0.300916 0 0.699084
.cylinder 272.002 259.849 165.75 274.026 261.661 165.92 0.319068
.color 0.494686 0 0.505314
.cylinder 273.267 258.417 165.75 277.284 261.925 166.084 0.319068
.color 0.384691 0 0.615309
.cylinder 272.597 259.1 166.563 275.479 261.648 166.824 0.319068
.color 0.320366 0 0.679634
.cylinder 271.323 260.523 166.563 273.53 262.523 166.765 0.319068
.color 0.437716 0 0.562284
.cylinder 270.637 261.19 167.375 273.998 264.273 167.708 0.319068
.color 0.25823 0 0.74177
.cylinder 271.92 259.775 167.375 273.513 261.202 167.531 0.319068
.color 0.36931 0 0.63069
.cylinder 271.235 260.443 168.188 273.929 262.885 168.472 0.319068
.color 0.645595 0 0.354405
.cylinder 268.723 263.321 166.563 274.059 268.401 167.062 0.319068
.color 0.481793 0 0.518207
.cylinder 268.021 263.971 167.375 271.733 267.549 167.752 0.319068
.color 0.589658 0 0.410342
.cylinder 269.338 262.589 167.375 274.153 267.117 167.858 0.319068
.color 0.412763 0 0.587237
.cylinder 268.637 263.24 168.188 271.695 266.151 168.518 0.319068
.color 0.359374 0 0.640626
.cylinder 267.313 264.614 168.188 269.819 267.06 168.462 0.319068
.color 0.290184 0 0.709816
.cylinder 266.597 265.248 169 268.424 267.053 169.215 0.319068
.color 0.284792 0 0.715208
.cylinder 267.93 263.883 169 269.726 265.615 169.209 0.319068
.color 0.275573 0 0.724427
.cylinder 267.215 264.519 169.812 268.912 266.174 170.023 0.319068
.color 0.275698 0 0.724302
.cylinder 269.945 261.849 168.188 271.684 263.465 168.374 0.319068
.color 0.477595 0 0.522405
.cylinder 269.245 262.501 169 272.956 265.991 169.426 0.319068
.color 0.328958 0 0.671042
.cylinder 270.544 261.104 169 272.821 263.193 169.258 0.319068
.color 0.439217 0 0.560783
.cylinder 269.845 261.757 169.812 273.197 264.87 170.219 0.319068
.color 0.407497 0 0.592503
.cylinder 268.539 263.146 169.812 271.543 266.006 170.181 0.319068
.color 0.432366 0 0.567634
.cylinder 267.826 263.783 170.625 271.052 266.892 171.047 0.319068
.color 0.317102 0 0.682898
.cylinder 269.14 262.402 170.625 271.273 264.408 170.901 0.319068
.color 0.32246 0 0.67754
.cylinder 268.428 263.04 171.438 270.6 265.108 171.736 0.319068
.color 0.407885 0 0.592115
.cylinder 273.854 257.661 166.563 277.003 260.378 166.845 0.319068
.color 0.401973 0 0.598027
.cylinder 273.184 258.345 167.375 276.256 261.027 167.673 0.319068
.color 0.429401 0 0.570599
.cylinder 274.431 256.899 167.375 277.817 259.784 167.7 0.319068
.color 0.238506 0 0.761494
.cylinder 273.764 257.584 168.188 275.181 258.807 168.334 0.319068
.color 0.276925 0 0.723075
.cylinder 272.508 259.021 168.188 274.299 260.605 168.375 0.319068
.color 0.328137 0 0.671863
.cylinder 271.825 259.69 169 274.119 261.744 169.258 0.319068
.color 0.401171 0 0.598829
.cylinder 273.088 258.261 169 276.149 260.934 169.34 0.319068
.color 0.344345 0 0.655655
.cylinder 272.406 258.931 169.812 274.876 261.115 170.106 0.319068
.color 0.377566 0 0.622434
.cylinder 275.001 256.131 168.188 277.869 258.544 168.481 0.319068
.color 0.202423 0 0.797577
.cylinder 274.335 256.816 169 275.389 257.715 169.116 0.319068
.color 0.158693 0 0.841307
.cylinder 275.563 255.357 169 276.175 255.865 169.067 0.319068
.color 0.31756 0 0.68244
.cylinder 274.897 256.043 169.812 277.144 257.933 170.073 0.319068
.color 0.43554 0 0.56446
.cylinder 273.661 257.495 169.812 277.087 260.451 170.215 0.319068
.color 0.246279 0 0.753721
.cylinder 272.98 258.166 170.625 274.467 259.465 170.811 0.319068
.color 0.461053 0 0.538947
.cylinder 274.225 256.723 170.625 277.929 259.879 171.083 0.319068
.color 0.226935 0 0.773065
.cylinder 273.545 257.395 171.438 274.842 258.514 171.608 0.319068
.color 0.294669 0 0.705331
.cylinder 271.134 260.352 169.812 273.081 262.116 170.046 0.319068
.color 0.2806 0 0.7194
.cylinder 270.437 261.006 170.625 272.233 262.653 170.854 0.319068
.color 0.315887 0 0.684113
.cylinder 271.717 259.594 170.625 273.887 261.536 170.899 0.319068
.color 0.302619 0 0.697381
.cylinder 271.021 260.249 171.438 273.045 262.084 171.709 0.319068
.color 0.314058 0 0.685942
.cylinder 269.733 261.653 171.438 271.847 263.617 171.724 0.319068
.color 0.341812 0 0.658188
.cylinder 269.022 262.292 172.25 271.395 264.523 172.591 0.319068
.color 0.343959 0 0.656041
.cylinder 270.318 260.897 172.25 272.74 263.119 172.594 0.319068
.color 0.38973 0 0.61027
.cylinder 269.608 261.537 173.062 272.466 264.191 173.492 0.319068
.color 0.315816 0 0.684184
.cylinder 272.292 258.83 171.438 274.471 260.757 171.727 0.319068
.color 0.283975 0 0.716025
.cylinder 271.597 259.486 172.25 273.444 261.14 172.51 0.319068
.color 0.37057 0 0.62943
.cylinder 272.858 258.06 172.25 275.603 260.457 172.632 0.319068
.color 0.398348 0 0.601652
.cylinder 272.164 258.717 173.062 275.173 261.377 173.504 0.319068
.color 0.343418 0 0.656582
.cylinder 270.895 260.135 173.062 273.323 262.336 173.423 0.319068
.color 0.402062 0 0.597938
.cylinder 270.186 260.776 173.875 273.18 263.523 174.344 0.319068
.color 0.268997 0 0.731003
.cylinder 271.463 259.367 173.875 273.159 260.884 174.137 0.319068
.color 0.297232 0 0.702768
.cylinder 270.756 260.009 174.687 272.722 261.791 175.008 0.319068
.color 0.335371 0 0.664629
.cylinder 265.875 265.875 169.812 268.121 268.121 170.095 0.319068
.color 0.362861 0 0.637139
.cylinder 265.147 266.495 170.625 267.638 269.016 170.959 0.319068
.color 0.379423 0 0.620577
.cylinder 266.495 265.147 170.625 269.175 267.795 170.98 0.319068
.color 0.540416 0 0.459584
.cylinder 265.767 265.767 171.438 269.962 269.962 172.027 0.319068
.color 0.293078 0 0.706922
.cylinder 264.412 267.106 171.438 266.23 268.969 171.696 0.319068
.color 0.300445 0 0.699555
.cylinder 263.671 267.709 172.25 265.545 269.654 172.533 0.319068
.color 0.485191 0 0.514809
.cylinder 265.033 266.38 172.25 268.678 270.069 172.793 0.319068
.color 0.490295 0 0.509705
.cylinder 264.293 266.984 173.062 267.961 270.743 173.64 0.319068
.color 0.331705 0 0.668295
.cylinder 267.106 264.412 171.438 269.341 266.593 171.748 0.319068
.color 0.338016 0 0.661984
.cylinder 266.38 265.033 172.25 268.661 267.287 172.586 0.319068
.color 0.462962 0 0.537038
.cylinder 267.709 263.671 172.25 271.228 267.062 172.762 0.319068
.color 0.326006 0 0.673994
.cylinder 266.984 264.293 173.062 269.162 266.418 173.397 0.319068
.color 0.388176 0 0.611824
.cylinder 265.647 265.647 173.062 268.39 268.39 173.489 0.319068
.color 0.26567 0 0.73433
.cylinder 264.908 266.252 173.875 266.475 267.84 174.132 0.319068
.color 0.3132 0 0.6868
.cylinder 266.252 264.908 173.875 268.294 266.924 174.206 0.319068
.color 0.314832 0 0.685168
.cylinder 265.514 265.514 174.687 267.558 267.558 175.036 0.319068
.color 0.421073 0 0.578927
.cylinder 262.923 268.305 173.062 265.903 271.434 173.538 0.319068
.color 0.452443 0 0.547557
.cylinder 262.169 268.892 173.875 265.417 272.345 174.422 0.319068
.color 0.218201 0 0.781799
.cylinder 263.547 267.581 173.875 264.652 268.728 174.059 0.319068
.color 0.262561 0 0.737439
.cylinder 262.794 268.169 174.687 264.302 269.753 174.951 0.319068
.color 0.228936 0 0.771064
.cylinder 261.409 269.471 174.687 262.591 270.743 174.897 0.319068
.color 0.245929 0 0.754071
.cylinder 260.643 270.042 175.5 261.97 271.488 175.747 0.319068
.color 0.361257 0 0.638743
.cylinder 262.035 268.749 175.5 264.44 271.307 175.942 0.319068
.color 0.210492 0 0.789508
.cylinder 261.27 269.321 176.312 262.282 270.41 176.508 0.319068
.color 0.319138 0 0.680862
.cylinder 264.162 266.85 174.687 266.221 268.96 175.043 0.319068
.color 0.413115 0 0.586885
.cylinder 263.41 267.439 175.5 266.33 270.468 176.03 0.319068
.color 0.334055 0 0.665945
.cylinder 264.77 266.113 175.5 266.981 268.351 175.896 0.319068
.color 0.31339 0 0.68661
.cylinder 264.019 266.703 176.312 266.021 268.755 176.689 0.319068
.color 0.557965 0 0.442035
.cylinder 262.653 268.021 176.312 266.891 272.472 177.12 0.319068
.color 0.140764 0 0.859236
.cylinder 261.889 268.594 177.125 262.266 268.995 177.2 0.319068
.color 0.359165 0 0.640835
.cylinder 263.262 267.286 177.125 265.676 269.79 177.6 0.319068
.color 0.374085 0 0.625915
.cylinder 262.499 267.86 177.938 265.034 270.521 178.459 0.319068
.color 0.341214 0 0.658786
.cylinder 268.305 262.923 173.062 270.657 265.162 173.42 0.319068
.color 0.197739 0 0.802261
.cylinder 267.581 263.547 173.875 268.53 264.461 174.027 0.319068
.color 0.362919 0 0.637081
.cylinder 268.892 262.169 173.875 271.469 264.593 174.283 0.319068
.color 0.43366 0 0.56634
.cylinder 268.169 262.794 174.687 271.417 265.886 175.229 0.319068
.color 0.274942 0 0.725058
.cylinder 266.85 264.162 174.687 268.535 265.806 174.972 0.319068
.color 0.385568 0 0.614432
.cylinder 266.113 264.77 175.5 268.843 267.466 175.983 0.319068
.color 0.251823 0 0.748177
.cylinder 267.439 263.41 175.5 268.91 264.828 175.757 0.319068
.color 0.249623 0 0.750377
.cylinder 266.703 264.019 176.312 268.143 265.424 176.577 0.319068
.color 0.380511 0 0.619489
.cylinder 269.471 261.409 174.687 272.234 263.976 175.143 0.319068
.color 0.353097 0 0.646903
.cylinder 268.749 262.035 175.5 271.227 264.365 175.929 0.319068
.color 0.297415 0 0.702585
.cylinder 270.042 260.643 175.5 271.997 262.438 175.834 0.319068
.color 0.383359 0 0.616641
.cylinder 269.321 261.27 176.312 272.109 263.859 176.812 0.319068
.color 0.354316 0 0.645684
.cylinder 268.021 262.653 176.312 270.494 265.007 176.761 0.319068
.color 0.399029 0 0.600971
.cylinder 267.286 263.262 177.125 270.174 266.047 177.673 0.319068
.color 0.393501 0 0.606499
.cylinder 268.594 261.889 177.125 271.462 264.586 177.663 0.319068
.color 0.499148 0 0.500852
.cylinder 267.86 262.499 177.938 271.734 266.188 178.697 0.319068
.color 0.446473 0 0.553527
.cylinder 265.37 265.37 176.312 268.658 268.658 176.923 0.319068
.color 0.337784 0 0.662216
.cylinder 264.62 265.961 177.125 266.863 268.232 177.561 0.319068
.color 0.351347 0 0.648653
.cylinder 265.961 264.62 177.125 268.361 266.99 177.586 0.319068
.color 0.409617 0 0.590383
.cylinder 265.213 265.213 177.938 268.148 268.148 178.527 0.319068
.color 0.386363 0 0.613637
.cylinder 263.864 266.544 177.938 266.545 269.293 178.483 0.319068
.color 0.31413 0 0.68587
.cylinder 263.102 267.12 178.75 265.094 269.186 179.173 0.319068
.color 0.354085 0 0.645915
.cylinder 264.458 265.797 178.75 266.85 268.219 179.252 0.319068
.color 0.504622 0 0.495378
.cylinder 263.697 266.373 179.563 267.478 270.248 180.39 0.319068
.color 0.300495 0 0.699505
.cylinder 266.544 263.864 177.938 268.47 265.742 178.32 0.319068
.color 0.249268 0 0.750732
.cylinder 265.797 264.458 178.75 267.221 265.865 179.045 0.319068
.color 0.281047 0 0.718953
.cylinder 267.12 263.102 178.75 268.867 264.787 179.108 0.319068
.color 0.148536 0 0.851464
.cylinder 266.373 263.697 179.563 266.841 264.153 179.662 0.319068
.color 0.17012 0 0.82988
.cylinder 265.043 265.043 179.563 265.709 265.709 179.706 0.319068
.color 0.144985 0 0.855015
.cylinder 264.283 265.62 180.375 264.709 266.051 180.471 0.319068
.color 0.154476 0 0.845524
.cylinder 265.62 264.283 180.375 266.141 264.798 180.491 0.319068
.color 0.226344 0 0.773656
.cylinder 264.861 264.861 181.188 266.057 266.057 181.464 0.319068
.color 0.412379 0 0.587621
.cylinder 254.577 276.116 169.812 257.25 279.373 170.187 0.319068
.color 0.174371 0 0.825629
.cylinder 253.791 276.661 170.625 254.425 277.443 170.72 0.319068
.color 0.552311 0 0.447689
.cylinder 255.264 275.452 170.625 259.16 280.14 171.199 0.319068
.color 0.445056 0 0.554944
.cylinder 254.48 275.998 171.438 257.429 279.591 171.9 0.319068
.color 0.270084 0 0.729916
.cylinder 253 277.197 171.438 254.433 278.988 171.666 0.319068
.color 0.247042 0 0.752958
.cylinder 252.203 277.725 172.25 253.432 279.281 172.458 0.319068
.color 0.424001 0 0.575999
.cylinder 253.689 276.535 172.25 256.436 279.925 172.707 0.319068
.color 0.360019 0 0.639981
.cylinder 252.893 277.064 173.062 255.081 279.797 173.448 0.319068
.color 0.409317 0 0.590683
.cylinder 255.945 274.78 171.438 258.628 277.969 171.852 0.319068
.color 0.476549 0 0.523451
.cylinder 255.161 275.327 172.25 258.401 279.227 172.781 0.319068
.color 0.450405 0 0.549595
.cylinder 256.618 274.102 172.25 259.678 277.693 172.744 0.319068
.color 0.308455 0 0.691545
.cylinder 255.835 274.65 173.062 257.643 276.798 173.371 0.319068
.color 0.54516 0 0.45484
.cylinder 254.372 275.866 173.062 258.171 280.496 173.722 0.319068
.color 0.332702 0 0.667298
.cylinder 253.577 276.396 173.875 255.548 278.829 174.236 0.319068
.color 0.398997 0 0.601003
.cylinder 255.047 275.19 173.875 257.617 278.283 174.339 0.319068
.color 0.328415 0 0.671585
.cylinder 254.253 275.721 174.687 256.202 278.096 175.058 0.319068
.color 0.424584 0 0.575416
.cylinder 251.4 278.244 173.062 254.088 281.688 173.543 0.319068
.color 0.234228 0 0.765772
.cylinder 250.593 278.755 173.875 251.696 280.187 174.084 0.319068
.color 0.31126 0 0.68874
.cylinder 252.092 277.585 173.875 253.855 279.815 174.203 0.319068
.color 0.2535 0 0.7465
.cylinder 251.285 278.096 174.687 252.556 279.725 174.937 0.319068
.color 0.231968 0 0.768032
.cylinder 249.78 279.257 174.687 250.855 280.671 174.902 0.319068
.color 0.418891 0 0.581109
.cylinder 248.961 279.75 175.5 251.534 283.175 176.04 0.319068
.color 0.242433 0 0.757567
.cylinder 250.473 278.599 175.5 251.642 280.117 175.741 0.319068
.color 0.305659 0 0.694341
.cylinder 249.656 279.094 176.312 251.328 281.292 176.675 0.319068
.color 0.300936 0 0.699064
.cylinder 252.776 276.918 174.687 254.465 279.028 175.014 0.319068
.color 0.315864 0 0.684136
.cylinder 251.97 277.431 175.5 253.769 279.707 175.866 0.319068
.color 0.297294 0 0.702706
.cylinder 253.453 276.244 175.5 255.123 278.305 175.834 0.319068
.color 0.367832 0 0.632168
.cylinder 252.648 276.758 176.312 254.896 279.566 176.785 0.319068
.color 0.473999 0 0.526001
.cylinder 251.159 277.935 176.312 254.248 281.893 176.972 0.319068
.color 0.23596 0 0.76404
.cylinder 250.343 278.43 177.125 251.458 279.877 177.375 0.319068
.color 0.204932 0 0.795068
.cylinder 251.838 277.263 177.125 252.713 278.37 177.318 0.319068
.color 0.152715 0 0.847285
.cylinder 251.022 277.76 177.938 251.46 278.32 178.038 0.319068
.color 0.482467 0 0.517533
.cylinder 257.284 273.416 173.062 260.645 277.313 173.629 0.319068
.color 0.446106 0 0.553894
.cylinder 256.502 273.965 173.875 259.521 277.509 174.412 0.319068
.color 0.253543 0 0.746457
.cylinder 257.942 272.723 173.875 259.302 274.281 174.114 0.319068
.color 0.26368 0 0.73632
.cylinder 257.161 273.274 174.687 258.6 274.942 174.953 0.319068
.color 0.50506 0 0.49494
.cylinder 255.714 274.507 174.687 259.219 278.672 175.344 0.319068
.color 0.30625 0 0.69375
.cylinder 254.921 275.039 175.5 256.693 277.171 175.849 0.319068
.color 0.364888 0 0.635112
.cylinder 256.375 273.816 175.5 258.683 276.526 175.948 0.319068
.color 0.388911 0 0.611089
.cylinder 255.583 274.35 176.312 258.08 277.318 176.822 0.319068
.color 0.164881 0 0.835119
.cylinder 258.593 272.024 174.687 259.173 272.68 174.793 0.319068
.color 0.247015 0 0.752985
.cylinder 257.813 272.576 175.5 259.114 274.065 175.749 0.319068
.color 0.170299 0 0.829701
.cylinder 259.236 271.317 175.5 259.868 272.024 175.619 0.319068
.color 0.20539 0 0.79461
.cylinder 258.457 271.87 176.312 259.397 272.933 176.499 0.319068
.color 0.297519 0 0.702481
.cylinder 257.027 273.119 176.312 258.761 275.128 176.661 0.319068
.color 0.184003 0 0.815997
.cylinder 256.236 273.654 177.125 256.97 274.514 177.28 0.319068
.color 0.195287 0 0.804713
.cylinder 257.673 272.415 177.125 258.516 273.38 177.3 0.319068
.color 0.288865 0 0.711135
.cylinder 256.882 272.951 177.938 258.537 274.869 178.297 0.319068
.color 0.344522 0 0.655478
.cylinder 254.123 275.563 176.312 256.206 278.101 176.744 0.319068
.color 0.229389 0 0.770611
.cylinder 253.319 276.078 177.125 254.414 277.429 177.363 0.319068
.color 0.422253 0 0.577747
.cylinder 254.785 274.875 177.125 257.548 278.2 177.716 0.319068
.color 0.397868 0 0.602132
.cylinder 253.982 275.391 177.938 256.515 278.478 178.505 0.319068
.color 0.134401 0 0.865599
.cylinder 252.509 276.585 177.938 252.8 276.948 178.004 0.319068
.color 0.12944 0 0.87056
.cylinder 251.695 277.082 178.75 251.942 277.395 178.809 0.319068
.color 0.217382 0 0.782618
.cylinder 253.173 275.899 178.75 254.165 277.123 178.982 0.319068
.color 0.406241 0 0.593759
.cylinder 252.36 276.398 179.563 254.921 279.598 180.189 0.319068
.color 0.321802 0 0.678198
.cylinder 255.44 274.18 177.938 257.355 276.456 178.36 0.319068
.color 0.373164 0 0.626836
.cylinder 254.638 274.697 178.75 256.977 277.512 179.29 0.319068
.color 0.465412 0 0.534588
.cylinder 256.087 273.478 178.75 259.261 277.204 179.471 0.319068
.color 0.413128 0 0.586872
.cylinder 255.285 273.997 179.563 257.984 277.204 180.203 0.319068
.color 0.372605 0 0.627395
.cylinder 253.83 275.206 179.563 256.145 278.027 180.12 0.319068
.color 0.215997 0 0.784003
.cylinder 253.017 275.706 180.375 253.996 276.914 180.621 0.319068
.color 0.305353 0 0.694647
.cylinder 254.479 274.506 180.375 256.235 276.62 180.81 0.319068
.color 0.433381 0 0.566619
.cylinder 253.667 275.007 181.188 256.493 278.451 181.916 0.319068
.color 0.488262 0 0.511738
.cylinder 248.138 280.234 176.312 251.242 284.42 176.997 0.319068
.color 0.402718 0 0.597282
.cylinder 247.31 280.709 177.125 249.709 283.986 177.68 0.319068
.color 0.305052 0 0.694948
.cylinder 248.833 279.579 177.125 250.486 281.78 177.501 0.319068
.color 0.265337 0 0.734663
.cylinder 248.006 280.055 177.938 249.327 281.837 178.253 0.319068
.color 0.452371 0 0.547629
.cylinder 246.476 281.175 177.938 249.243 285.003 178.608 0.319068
.color 0.343668 0 0.656332
.cylinder 245.638 281.632 178.75 247.535 284.29 179.231 0.319068
.color 0.407726 0 0.592274
.cylinder 247.173 280.523 178.75 249.609 283.849 179.358 0.319068
.color 0.299419 0 0.700581
.cylinder 246.336 280.981 179.563 247.901 283.146 179.971 0.319068
.color 0.335182 0 0.664818
.cylinder 249.521 278.917 177.938 251.431 281.427 178.385 0.319068
.color 0.396842 0 0.603158
.cylinder 248.694 279.394 178.75 251.083 282.574 179.336 0.319068
.color 0.381956 0 0.618044
.cylinder 250.202 278.248 178.75 252.508 281.24 179.307 0.319068
.color 0.167595 0 0.832405
.cylinder 249.376 278.726 179.563 249.926 279.449 179.701 0.319068
.color 0.419654 0 0.580346
.cylinder 247.863 279.863 179.563 250.412 283.299 180.216 0.319068
.color 0.307885 0 0.692115
.cylinder 247.027 280.322 180.375 248.67 282.567 180.815 0.319068
.color 0.260906 0 0.739094
.cylinder 248.545 279.196 180.375 249.839 280.918 180.716 0.319068
.color 0.238427 0 0.761573
.cylinder 247.71 279.656 181.188 248.813 281.144 181.491 0.319068
.color 0.141941 0 0.858059
.cylinder 244.796 282.08 179.563 245.121 282.542 179.649 0.319068
.color 0.217391 0 0.782609
.cylinder 243.948 282.519 180.375 244.846 283.81 180.624 0.319068
.color 0.210353 0 0.789647
.cylinder 245.494 281.43 180.375 246.353 282.634 180.609 0.319068
.color 0.237351 0 0.762649
.cylinder 244.648 281.87 181.188 245.706 283.373 181.488 0.319068
.color 0.15108 0 0.84892
.cylinder 243.096 282.948 181.188 243.485 283.514 181.3 0.319068
.color 0.248394 0 0.751606
.cylinder 242.24 283.368 182 243.352 285.011 182.335 0.319068
.color 0.247571 0 0.752429
.cylinder 243.796 282.3 182 244.922 283.92 182.333 0.319068
.color 0.207222 0 0.792778
.cylinder 242.941 282.722 182.812 243.752 283.904 183.063 0.319068
.color 0.227285 0 0.772715
.cylinder 246.185 280.772 181.188 247.184 282.153 181.466 0.319068
.color 0.27629 0 0.72371
.cylinder 245.34 281.214 182 246.708 283.131 182.398 0.319068
.color 0.331803 0 0.668197
.cylinder 246.87 280.108 182 248.699 282.606 182.523 0.319068
.color 0.312329 0 0.687671
.cylinder 246.025 280.55 182.812 247.685 282.847 183.307 0.319068
.color 0.30304 0 0.69696
.cylinder 244.489 281.645 182.812 246.05 283.861 183.285 0.319068
.color 0.299192 0 0.700808
.cylinder 243.635 282.068 183.625 245.151 284.249 184.103 0.319068
.color 0.461758 0 0.538242
.cylinder 245.175 280.983 183.625 247.975 284.907 184.492 0.319068
.color 0.389664 0 0.610336
.cylinder 244.321 281.406 184.438 246.542 284.56 185.153 0.319068
.color 0.209813 0 0.790187
.cylinder 250.875 277.571 179.563 251.781 278.732 179.788 0.319068
.color 0.171378 0 0.828622
.cylinder 250.05 278.051 180.375 250.635 278.81 180.527 0.319068
.color 0.377223 0 0.622777
.cylinder 251.541 276.888 180.375 253.84 279.797 180.962 0.319068
.color 0.287409 0 0.712591
.cylinder 250.717 277.368 181.188 252.259 279.344 181.598 0.319068
.color 0.188145 0 0.811855
.cylinder 249.22 278.522 181.188 249.936 279.462 181.381 0.319068
.color 0.309995 0 0.690005
.cylinder 248.386 278.983 182 250.071 281.226 182.474 0.319068
.color 0.260098 0 0.739902
.cylinder 249.888 277.84 182 251.194 279.535 182.362 0.319068
.color 0.209804 0 0.790196
.cylinder 249.054 278.303 182.812 249.943 279.471 183.069 0.319068
.color 0.169221 0 0.830779
.cylinder 252.199 276.197 181.188 252.779 276.922 181.339 0.319068
.color 0.187917 0 0.812083
.cylinder 251.376 276.679 182 252.106 277.603 182.199 0.319068
.color 0.30743 0 0.69257
.cylinder 252.85 275.499 182 254.595 277.652 182.468 0.319068
.color 0.144144 0 0.855856
.cylinder 252.027 275.983 182.812 252.398 276.446 182.916 0.319068
.color 0.165369 0 0.834631
.cylinder 250.548 277.152 182.812 251.087 277.842 182.965 0.319068
.color 0.165503 0 0.834497
.cylinder 249.715 277.616 183.625 250.25 278.31 183.783 0.319068
.color 0.251548 0 0.748452
.cylinder 251.2 276.457 183.625 252.454 278.043 183.989 0.319068
.color 0.193724 0 0.806276
.cylinder 250.368 276.921 184.438 251.138 277.908 184.669 0.319068
.color 0.30102 0 0.69898
.cylinder 247.546 279.436 182.812 249.145 281.591 183.281 0.319068
.color 0.183983 0 0.816017
.cylinder 246.702 279.879 183.625 247.365 280.785 183.827 0.319068
.color 0.275255 0 0.724745
.cylinder 248.215 278.757 183.625 249.619 280.626 184.046 0.319068
.color 0.19254 0 0.80746
.cylinder 247.372 279.201 184.438 248.108 280.193 184.667 0.319068
.color 0.243469 0 0.756531
.cylinder 245.853 280.313 184.438 246.974 281.863 184.792 0.319068
.color 0.261283 0 0.738717
.cylinder 245 280.737 185.25 246.247 282.486 185.66 0.319068
.color 0.454334 0 0.545666
.cylinder 246.524 279.636 185.25 249.308 283.438 186.149 0.319068
.color 0.465352 0 0.534648
.cylinder 245.672 280.062 186.062 248.515 283.995 187.016 0.319068
.color 0.212382 0 0.787618
.cylinder 248.877 278.07 184.438 249.785 279.264 184.715 0.319068
.color 0.278631 0 0.721369
.cylinder 248.034 278.516 185.25 249.463 280.417 185.704 0.319068
.color 0.162836 0 0.837164
.cylinder 249.531 277.377 185.25 250.043 278.042 185.41 0.319068
.color 0.19052 0 0.80948
.cylinder 248.689 277.823 186.062 249.42 278.783 186.299 0.319068
.color 0.352372 0 0.647628
.cylinder 247.187 278.952 186.062 249.185 281.646 186.721 0.319068
.color 0.268116 0 0.731884
.cylinder 246.336 279.378 186.875 247.655 281.181 187.326 0.319068
.color 0.263609 0 0.736391
.cylinder 247.843 278.261 186.875 249.148 279.999 187.314 0.319068
.color 0.341273 0 0.658727
.cylinder 246.992 278.688 187.688 248.898 281.258 188.351 0.319068
.color 0.157727 0 0.842273
.cylinder 259.871 270.604 176.312 260.394 271.182 176.415 0.319068
.color 0.185723 0 0.814277
.cylinder 259.094 271.158 177.125 259.863 272.018 177.283 0.319068
.color 0.163912 0 0.836088
.cylinder 260.499 269.885 177.125 261.081 270.519 177.243 0.319068
.color 0.274936 0 0.725064
.cylinder 259.722 270.44 177.938 261.299 272.179 178.271 0.319068
.color 0.394258 0 0.605742
.cylinder 258.31 271.704 177.938 260.923 274.659 178.498 0.319068
.color 0.440352 0 0.559648
.cylinder 257.521 272.241 178.75 260.52 275.675 179.422 0.319068
.color 0.304921 0 0.695079
.cylinder 258.94 270.986 178.75 260.772 273.033 179.155 0.319068
.color 0.275982 0 0.724018
.cylinder 258.151 271.525 179.563 259.713 273.291 179.923 0.319068
.color 0.178398 0 0.821602
.cylinder 261.119 269.158 177.938 261.836 269.931 178.087 0.319068
.color 0.133861 0 0.866139
.cylinder 260.343 269.715 178.75 260.652 270.052 178.817 0.319068
.color 0.299788 0 0.700212
.cylinder 261.73 268.426 178.75 263.565 270.376 179.145 0.319068
.color 0.304427 0 0.695573
.cylinder 260.956 268.983 179.563 262.819 270.989 179.981 0.319068
.color 0.138049 0 0.861951
.cylinder 259.561 270.262 179.563 259.906 270.643 179.641 0.319068
.color 0.266427 0 0.733573
.cylinder 258.774 270.801 180.375 260.26 272.462 180.727 0.319068
.color 0.196289 0 0.803711
.cylinder 260.175 269.532 180.375 261.048 270.483 180.579 0.319068
.color 0.129285 0 0.870715
.cylinder 259.389 270.072 181.188 259.654 270.365 181.252 0.319068
.color 0.30432 0 0.69568
.cylinder 256.726 272.769 179.563 258.513 274.842 179.981 0.319068
.color 0.415403 0 0.584597
.cylinder 255.926 273.289 180.375 258.661 276.5 181.042 0.319068
.color 0.238569 0 0.761431
.cylinder 257.357 272.054 180.375 258.578 273.452 180.669 0.319068
.color 0.18767 0 0.81233
.cylinder 256.558 272.575 181.188 257.326 273.464 181.38 0.319068
.color 0.317938 0 0.682062
.cylinder 255.12 273.8 181.188 256.996 276.029 181.664 0.319068
.color 0.41422 0 0.58578
.cylinder 254.309 274.302 182 256.99 277.529 182.709 0.319068
.color 0.3801 0 0.6199
.cylinder 255.753 273.087 182 258.179 275.934 182.632 0.319068
.color 0.278289 0 0.721711
.cylinder 254.943 273.59 182.812 256.476 275.411 183.228 0.319068
.color 0.187179 0 0.812821
.cylinder 257.981 271.332 181.188 258.755 272.207 181.379 0.319068
.color 0.271077 0 0.728923
.cylinder 257.183 271.854 182 258.687 273.576 182.386 0.319068
.color 0.142954 0 0.857046
.cylinder 258.597 270.603 182 258.982 271.034 182.098 0.319068
.color 0.272526 0 0.727474
.cylinder 257.799 271.126 182.812 259.325 272.852 183.214 0.319068
.color 0.354668 0 0.645332
.cylinder 256.379 272.367 182.812 258.598 274.94 183.405 0.319068
.color 0.414898 0 0.585102
.cylinder 255.569 272.871 183.625 258.291 276.065 184.38 0.319068
.color 0.456751 0 0.543249
.cylinder 256.996 271.64 183.625 260.123 275.221 184.48 0.319068
.color 0.323735 0 0.676265
.cylinder 256.188 272.145 184.438 258.134 274.402 184.99 0.319068
.color 0.366632 0 0.633368
.cylinder 262.334 267.686 179.563 264.796 270.272 180.108 0.319068
.color 0.237977 0 0.762023
.cylinder 261.56 268.245 180.375 262.826 269.591 180.667 0.319068
.color 0.34869 0 0.65131
.cylinder 262.93 266.941 180.375 265.239 269.336 180.901 0.319068
.color 0.369437 0 0.630563
.cylinder 262.157 267.5 181.188 264.64 270.108 181.777 0.319068
.color 0.15419 0 0.84581
.cylinder 260.781 268.794 181.188 261.276 269.328 181.307 0.319068
.color 0.150784 0 0.849216
.cylinder 259.995 269.336 182 260.456 269.838 182.115 0.319068
.color 0.334282 0 0.665718
.cylinder 261.378 268.051 182 263.522 270.33 182.529 0.319068
.color 0.380364 0 0.619636
.cylinder 260.594 268.593 182.812 263.139 271.334 183.465 0.319068
.color 0.205083 0 0.794917
.cylinder 263.517 266.189 181.188 264.5 267.196 181.418 0.319068
.color 0.300539 0 0.699461
.cylinder 262.745 266.749 182 264.605 268.678 182.453 0.319068
.color 0.274065 0 0.725935
.cylinder 264.096 265.431 182 265.731 267.086 182.393 0.319068
.color 0.296453 0 0.703547
.cylinder 263.325 265.992 182.812 265.157 267.869 183.27 0.319068
.color 0.23908 0 0.76092
.cylinder 261.968 267.301 182.812 263.249 268.647 183.137 0.319068
.color 0.193465 0 0.806535
.cylinder 261.184 267.844 183.625 262.04 268.754 183.85 0.319068
.color 0.355969 0 0.644031
.cylinder 262.549 266.545 183.625 264.917 269.002 184.239 0.319068
.color 0.226363 0 0.773637
.cylinder 261.766 267.089 184.438 262.928 268.31 184.75 0.319068
.color 0.197396 0 0.802604
.cylinder 259.204 269.868 182.812 260.079 270.833 183.04 0.319068
.color 0.277147 0 0.722853
.cylinder 258.408 270.392 183.625 259.984 272.153 184.05 0.319068
.color 0.383854 0 0.616146
.cylinder 259.804 269.127 183.625 262.361 271.914 184.306 0.319068
.color 0.272362 0 0.727638
.cylinder 259.008 269.652 184.438 260.55 271.354 184.863 0.319068
.color 0.444124 0 0.555876
.cylinder 257.605 270.907 184.438 260.64 274.339 185.287 0.319068
.color 0.256971 0 0.743029
.cylinder 256.798 271.413 185.25 258.173 272.988 185.649 0.319068
.color 0.24932 0 0.75068
.cylinder 258.207 270.168 185.25 259.533 271.649 185.63 0.319068
.color 0.143085 0 0.856915
.cylinder 257.4 270.675 186.062 257.782 271.107 186.176 0.319068
.color 0.225635 0 0.774365
.cylinder 260.395 268.379 184.438 261.535 269.607 184.748 0.319068
.color 0.315856 0 0.684144
.cylinder 259.6 268.905 185.25 261.542 271.021 185.798 0.319068
.color 0.156087 0 0.843913
.cylinder 260.978 267.625 185.25 261.491 268.171 185.393 0.319068
.color 0.159219 0 0.840781
.cylinder 260.184 268.152 186.062 260.722 268.731 186.218 0.319068
.color 0.307183 0 0.692817
.cylinder 258.8 269.422 186.062 260.649 271.463 186.603 0.319068
.color 0.387425 0 0.612575
.cylinder 257.994 269.93 186.875 260.539 272.773 187.645 0.319068
.color 0.440253 0 0.559747
.cylinder 259.384 268.67 186.875 262.437 271.997 187.787 0.319068
.color 0.516138 0 0.483862
.cylinder 258.579 269.179 187.688 262.283 273.266 188.832 0.319068
.color 0.408572 0 0.591428
.cylinder 253.493 274.795 182.812 256.104 277.977 183.531 0.319068
.color 0.16843 0 0.83157
.cylinder 252.671 275.279 183.625 253.248 275.991 183.79 0.319068
.color 0.348653 0 0.651347
.cylinder 254.128 274.084 183.625 256.246 276.633 184.221 0.319068
.color 0.254357 0 0.745643
.cylinder 253.307 274.569 184.438 254.612 276.16 184.819 0.319068
.color 0.316859 0 0.683141
.cylinder 251.845 275.754 184.438 253.65 278.01 184.973 0.319068
.color 0.239665 0 0.760335
.cylinder 251.013 276.22 185.25 252.167 277.68 185.605 0.319068
.color 0.179294 0 0.820706
.cylinder 252.482 275.045 185.25 253.148 275.867 185.452 0.319068
.color 0.233458 0 0.766542
.cylinder 251.651 275.512 186.062 252.761 276.899 186.411 0.319068
.color 0.325871 0 0.674129
.cylinder 254.755 273.366 184.438 256.692 275.668 184.995 0.319068
.color 0.428838 0 0.571162
.cylinder 253.935 273.852 185.25 256.73 277.216 186.085 0.319068
.color 0.25474 0 0.74526
.cylinder 255.374 272.642 185.25 256.71 274.21 185.643 0.319068
.color 0.177497 0 0.822503
.cylinder 254.555 273.129 186.062 255.22 273.919 186.265 0.319068
.color 0.27328 0 0.72672
.cylinder 253.11 274.329 186.062 254.572 276.111 186.515 0.319068
.color 0.400705 0 0.599295
.cylinder 252.281 274.797 186.875 254.794 277.898 187.681 0.319068
.color 0.172144 0 0.827856
.cylinder 253.731 273.607 186.875 254.346 274.346 187.069 0.319068
.color 0.289903 0 0.710097
.cylinder 252.902 274.076 187.688 254.501 276.023 188.21 0.319068
.color 0.397604 0 0.602396
.cylinder 250.177 276.677 186.062 252.61 279.794 186.839 0.319068
.color 0.212425 0 0.787575
.cylinder 249.336 277.124 186.875 250.249 278.309 187.177 0.319068
.color 0.328921 0 0.671079
.cylinder 250.816 275.97 186.875 252.7 278.355 187.489 0.319068
.color 0.201391 0 0.798609
.cylinder 249.975 276.418 187.688 250.804 277.481 187.967 0.319068
.color 0.295966 0 0.704034
.cylinder 248.491 277.562 187.688 250.065 279.632 188.227 0.319068
.color 0.353876 0 0.646124
.cylinder 247.64 277.991 188.5 249.66 280.68 189.216 0.319068
.color 0.168944 0 0.831056
.cylinder 249.13 276.857 188.5 249.69 277.583 188.695 0.319068
.color 0.242456 0 0.757544
.cylinder 248.281 277.287 189.312 249.424 278.789 189.725 0.319068
.color 0.394796 0 0.605204
.cylinder 251.446 275.256 187.688 253.888 278.308 188.498 0.319068
.color 0.301813 0 0.698187
.cylinder 250.606 275.705 188.5 252.265 277.804 189.07 0.319068
.color 0.351699 0 0.648301
.cylinder 252.068 274.535 188.5 254.168 277.126 189.21 0.319068
.color 0.258159 0 0.741841
.cylinder 251.23 274.986 189.312 252.538 276.621 189.77 0.319068
.color 0.1878 0 0.8122
.cylinder 249.762 276.145 189.312 250.479 277.064 189.567 0.319068
.color 0.360511 0 0.639489
.cylinder 248.914 276.576 190.125 251.015 279.303 190.897 0.319068
.color 0.284284 0 0.715716
.cylinder 250.386 275.427 190.125 251.897 277.339 190.671 0.319068
.color 0.284214 0 0.715786
.cylinder 249.538 275.858 190.937 251.035 277.776 191.497 0.319068
.color 0.161844 0 0.838156
.cylinder 255.985 271.91 186.062 256.524 272.536 186.225 0.319068
.color 0.232881 0 0.767119
.cylinder 255.167 272.399 186.875 256.313 273.743 187.232 0.319068
.color 0.309057 0 0.690943
.cylinder 256.588 271.173 186.875 258.414 273.264 187.436 0.319068
.color 0.253262 0 0.746738
.cylinder 255.771 271.662 187.688 257.1 273.203 188.11 0.319068
.color 0.322316 0 0.677684
.cylinder 254.344 272.878 187.688 256.243 275.134 188.299 0.319068
.color 0.322356 0 0.677644
.cylinder 253.516 273.348 188.5 255.399 275.613 189.128 0.319068
.color 0.228876 0 0.771124
.cylinder 254.948 272.142 188.5 256.057 273.443 188.864 0.319068
.color 0.287111 0 0.712889
.cylinder 254.121 272.613 189.312 255.716 274.508 189.854 0.319068
.color 0.424459 0 0.575541
.cylinder 257.183 270.429 187.688 260.032 273.651 188.58 0.319068
.color 0.441399 0 0.558601
.cylinder 256.366 270.919 188.5 259.34 274.324 189.463 0.319068
.color 0.267248 0 0.732752
.cylinder 257.769 269.679 188.5 259.248 271.331 188.972 0.319068
.color 0.420141 0 0.579859
.cylinder 256.953 270.17 189.312 259.759 273.342 190.238 0.319068
.color 0.475222 0 0.524778
.cylinder 255.545 271.4 189.312 258.786 275.158 190.397 0.319068
.color 0.209061 0 0.790939
.cylinder 254.718 271.872 190.125 255.655 272.971 190.449 0.319068
.color 0.355452 0 0.644548
.cylinder 256.133 270.651 190.125 258.353 273.194 190.882 0.319068
.color 0.347303 0 0.652697
.cylinder 255.307 271.124 190.937 257.439 273.596 191.688 0.319068
.color 0.327722 0 0.672278
.cylinder 252.683 273.808 189.312 254.594 276.138 189.971 0.319068
.color 0.250052 0 0.749948
.cylinder 251.845 274.259 190.125 253.095 275.802 190.57 0.319068
.color 0.255923 0 0.744077
.cylinder 253.289 273.074 190.125 254.607 274.661 190.587 0.319068
.color 0.203239 0 0.796761
.cylinder 252.452 273.526 190.937 253.318 274.582 191.251 0.319068
.color 0.352727 0 0.647273
.cylinder 251.002 274.701 190.937 253.087 277.306 191.704 0.319068
.color 0.311687 0 0.688313
.cylinder 250.155 275.134 191.75 251.886 277.324 192.407 0.319068
.color 0.243126 0 0.756874
.cylinder 251.61 273.969 191.75 252.799 275.437 192.195 0.319068
.color 0.172515 0 0.827485
.cylinder 250.763 274.403 192.562 251.362 275.151 192.794 0.319068
.color 0.227074 0 0.772926
.cylinder 253.886 272.334 190.937 254.968 273.619 191.324 0.319068
.color 0.323278 0 0.676722
.cylinder 253.05 272.787 191.75 254.932 275.052 192.443 0.319068
.color 0.246113 0 0.753887
.cylinder 254.476 271.587 191.75 255.726 273.055 192.204 0.319068
.color 0.424609 0 0.575391
.cylinder 253.64 272.041 192.562 256.391 275.311 193.593 0.319068
.color 0.240726 0 0.759274
.cylinder 252.209 273.231 192.562 253.386 274.665 193.01 0.319068
.color 0.283839 0 0.716161
.cylinder 251.363 273.665 193.375 252.886 275.544 193.972 0.319068
.color 0.350955 0 0.649045
.cylinder 252.8 272.486 193.375 254.909 275.024 194.189 0.319068
.color 0.32408 0 0.67592
.cylinder 251.954 272.921 194.188 253.822 275.196 194.931 0.319068
.color 0.177161 0 0.822839
.cylinder 276.116 254.577 169.812 276.923 255.239 169.905 0.319068
.color 0.352222 0 0.647778
.cylinder 275.452 255.264 170.625 278.068 257.438 170.945 0.319068
.color 0.403268 0 0.596732
.cylinder 276.661 253.791 170.625 279.837 256.365 171.01 0.319068
.color 0.56181 0 0.43819
.cylinder 275.998 254.48 171.438 280.806 258.426 172.056 0.319068
.color 0.543775 0 0.456225
.cylinder 274.78 255.945 171.438 279.354 259.793 172.032 0.319068
.color 0.54139 0 0.45861
.cylinder 274.102 256.618 172.25 278.625 260.472 172.872 0.319068
.color 0.325701 0 0.674299
.cylinder 275.327 255.161 172.25 277.666 257.105 172.568 0.319068
.color 0.52742 0 0.47258
.cylinder 274.65 255.835 173.062 279.051 259.538 173.695 0.319068
.color 0.437145 0 0.562855
.cylinder 277.197 253 171.438 280.744 255.838 171.889 0.319068
.color 0.403495 0 0.596505
.cylinder 276.535 253.689 172.25 279.711 256.263 172.678 0.319068
.color 0.417064 0 0.582936
.cylinder 277.725 252.203 172.25 281.075 254.85 172.697 0.319068
.color 0.431085 0 0.568915
.cylinder 277.064 252.893 173.062 280.543 255.678 173.553 0.319068
.color 0.380597 0 0.619403
.cylinder 275.866 254.372 173.062 278.786 256.768 173.478 0.319068
.color 0.417058 0 0.582942
.cylinder 275.19 255.047 173.875 278.47 257.773 174.367 0.319068
.color 0.359083 0 0.640917
.cylinder 276.396 253.577 173.875 279.105 255.771 174.277 0.319068
.color 0.309857 0 0.690143
.cylinder 275.721 254.253 174.687 277.903 256.043 175.028 0.319068
.color 0.508972 0 0.491028
.cylinder 273.416 257.284 173.062 277.583 260.878 173.668 0.319068
.color 0.35741 0 0.64259
.cylinder 272.723 257.942 173.875 275.332 260.22 174.274 0.319068
.color 0.398264 0 0.601736
.cylinder 273.965 256.502 173.875 277.02 259.104 174.338 0.319068
.color 0.172 0 0.828
.cylinder 273.274 257.161 174.687 274.01 257.796 174.805 0.319068
.color 0.25348 0 0.74652
.cylinder 272.024 258.593 174.687 273.571 259.961 174.937 0.319068
.color 0.180787 0 0.819213
.cylinder 271.317 259.236 175.5 272.129 259.962 175.637 0.319068
.color 0.25913 0 0.74087
.cylinder 272.576 257.813 175.5 274.188 259.221 175.77 0.319068
.color 0.404342 0 0.595658
.cylinder 271.87 258.457 176.312 274.931 261.164 176.849 0.319068
.color 0.400035 0 0.599965
.cylinder 274.507 255.714 174.687 277.593 258.311 175.174 0.319068
.color 0.192193 0 0.807807
.cylinder 273.816 256.375 175.5 274.762 257.18 175.656 0.319068
.color 0.440802 0 0.559198
.cylinder 275.039 254.921 175.5 278.56 257.847 176.077 0.319068
.color 0.358904 0 0.641096
.cylinder 274.35 255.583 176.312 277.01 257.821 176.769 0.319068
.color 0.372946 0 0.627054
.cylinder 273.119 257.027 176.312 275.894 259.421 176.794 0.319068
.color 0.33228 0 0.66772
.cylinder 272.415 257.673 177.125 274.763 259.723 177.551 0.319068
.color 0.361453 0 0.638547
.cylinder 273.654 256.236 177.125 276.324 258.512 177.605 0.319068
.color 0.144709 0 0.855291
.cylinder 272.951 256.882 177.938 273.408 257.277 178.023 0.319068
.color 0.464521 0 0.535479
.cylinder 278.244 251.4 173.062 282.111 254.418 173.602 0.319068
.color 0.420073 0 0.579927
.cylinder 277.585 252.092 173.875 280.963 254.761 174.372 0.319068
.color 0.255446 0 0.744554
.cylinder 278.755 250.593 173.875 280.413 251.87 174.116 0.319068
.color 0.287293 0 0.712707
.cylinder 278.096 251.285 174.687 280.083 252.835 174.992 0.319068
.color 0.354427 0 0.645573
.cylinder 276.918 252.776 174.687 279.589 254.914 175.1 0.319068
.color 0.343482 0 0.656518
.cylinder 276.244 253.453 175.5 278.786 255.513 175.912 0.319068
.color 0.282644 0 0.717356
.cylinder 277.431 251.97 175.5 279.358 253.493 175.809 0.319068
.color 0.260812 0 0.739188
.cylinder 276.758 252.648 176.312 278.446 253.999 176.596 0.319068
.color 0.277906 0 0.722094
.cylinder 279.257 249.78 174.687 281.162 251.229 174.976 0.319068
.color 0.40564 0 0.59436
.cylinder 278.599 250.473 175.5 281.852 252.979 176.017 0.319068
.color 0.199133 0 0.800867
.cylinder 279.75 248.961 175.5 280.817 249.763 175.668 0.319068
.color 0.179076 0 0.820924
.cylinder 279.094 249.656 176.312 279.941 250.301 176.452 0.319068
.color 0.322522 0 0.677478
.cylinder 277.935 251.159 176.312 280.291 252.998 176.705 0.319068
.color 0.229395 0 0.770605
.cylinder 277.263 251.838 177.125 278.628 252.916 177.363 0.319068
.color 0.255008 0 0.744992
.cylinder 278.43 250.343 177.125 280.08 251.613 177.41 0.319068
.color 0.236657 0 0.763343
.cylinder 277.76 251.022 177.938 279.206 252.151 178.198 0.319068
.color 0.315205 0 0.684795
.cylinder 275.563 254.123 176.312 277.798 255.957 176.692 0.319068
.color 0.43479 0 0.56521
.cylinder 274.875 254.785 177.125 278.329 257.655 177.739 0.319068
.color 0.286557 0 0.713443
.cylinder 276.078 253.319 177.125 278.024 254.896 177.467 0.319068
.color 0.370399 0 0.629601
.cylinder 275.391 253.982 177.938 278.194 256.282 178.452 0.319068
.color 0.434047 0 0.565953
.cylinder 274.18 255.44 177.938 277.606 258.323 178.574 0.319068
.color 0.427649 0 0.572351
.cylinder 273.478 256.087 178.75 276.819 258.933 179.397 0.319068
.color 0.353653 0 0.646347
.cylinder 274.697 254.638 178.75 277.312 256.81 179.251 0.319068
.color 0.29118 0 0.70882
.cylinder 273.997 255.285 179.563 275.956 256.934 179.954 0.319068
.color 0.296123 0 0.703877
.cylinder 276.585 252.509 177.938 278.639 254.153 178.311 0.319068
.color 0.424768 0 0.575232
.cylinder 275.899 253.173 178.75 279.279 255.913 179.391 0.319068
.color 0.251404 0 0.748596
.cylinder 277.082 251.695 178.75 278.676 252.954 179.049 0.319068
.color 0.475991 0 0.524009
.cylinder 276.398 252.36 179.563 280.326 255.504 180.331 0.319068
.color 0.3567 0 0.6433
.cylinder 275.206 253.83 179.563 277.863 256.01 180.088 0.319068
.color 0.31108 0 0.68892
.cylinder 274.506 254.479 180.375 276.679 256.284 180.822 0.319068
.color 0.183172 0 0.816828
.cylinder 275.706 253.017 180.375 276.573 253.72 180.552 0.319068
.color 0.171632 0 0.828368
.cylinder 275.007 253.667 181.188 275.75 254.276 181.345 0.319068
.color 0.388748 0 0.611252
.cylinder 270.604 259.871 176.312 273.477 262.475 176.822 0.319068
.color 0.544226 0 0.455774
.cylinder 269.885 260.499 177.125 274.274 264.527 177.939 0.319068
.color 0.602715 0 0.397285
.cylinder 271.158 259.094 177.125 276.181 263.59 178.046 0.319068
.color 0.43649 0 0.56351
.cylinder 270.44 259.722 177.938 273.782 262.751 178.578 0.319068
.color 0.434484 0 0.565516
.cylinder 269.158 261.119 177.938 272.443 264.17 178.574 0.319068
.color 0.401035 0 0.598965
.cylinder 268.426 261.73 178.75 271.363 264.493 179.344 0.319068
.color 0.277105 0 0.722895
.cylinder 269.715 260.343 178.75 271.464 261.948 179.1 0.319068
.color 0.197261 0 0.802739
.cylinder 268.983 260.956 179.563 269.939 261.844 179.762 0.319068
.color 0.215205 0 0.784795
.cylinder 271.704 258.31 177.938 272.863 259.335 178.157 0.319068
.color 0.161183 0 0.838817
.cylinder 270.986 258.94 178.75 271.6 259.489 178.871 0.319068
.color 0.181777 0 0.818223
.cylinder 272.241 257.521 178.75 273.069 258.244 178.912 0.319068
.color 0.312149 0 0.687851
.cylinder 271.525 258.151 179.563 273.653 260.033 179.997 0.319068
.color 0.195052 0 0.804948
.cylinder 270.262 259.561 179.563 271.207 260.418 179.757 0.319068
.color 0.305003 0 0.694997
.cylinder 269.532 260.175 180.375 271.553 262.03 180.809 0.319068
.color 0.258484 0 0.741516
.cylinder 270.801 258.774 180.375 272.382 260.189 180.711 0.319068
.color 0.21851 0 0.78149
.cylinder 270.072 259.389 181.188 271.247 260.454 181.447 0.319068
.color 0.387482 0 0.612518
.cylinder 267.686 262.334 179.563 270.474 264.988 180.151 0.319068
.color 0.153367 0 0.846633
.cylinder 266.941 262.93 180.375 267.458 263.428 180.489 0.319068
.color 0.339589 0 0.660411
.cylinder 268.245 261.56 180.375 270.58 263.756 180.882 0.319068
.color 0.197388 0 0.802612
.cylinder 267.5 262.157 181.188 268.445 263.057 181.401 0.319068
.color 0.316988 0 0.683012
.cylinder 266.189 263.517 181.188 268.265 265.543 181.662 0.319068
.color 0.485611 0 0.514389
.cylinder 265.431 264.096 182 269.093 267.714 182.87 0.319068
.color 0.344356 0 0.655644
.cylinder 266.749 262.745 182 269.099 265.01 182.552 0.319068
.color 0.257279 0 0.742721
.cylinder 265.992 263.325 182.812 267.496 264.792 183.179 0.319068
.color 0.208444 0 0.791556
.cylinder 268.794 260.781 181.188 269.859 261.769 181.425 0.319068
.color 0.142319 0 0.857681
.cylinder 268.051 261.378 182 268.466 261.768 182.096 0.319068
.color 0.196321 0 0.803679
.cylinder 269.336 259.995 182 270.286 260.867 182.218 0.319068
.color 0.176135 0 0.823865
.cylinder 268.593 260.594 182.812 269.34 261.287 182.99 0.319068
.color 0.308264 0 0.691736
.cylinder 267.301 261.968 182.812 269.314 263.884 183.297 0.319068
.color 0.230983 0 0.769017
.cylinder 266.545 262.549 183.625 267.804 263.762 183.94 0.319068
.color 0.171741 0 0.828259
.cylinder 267.844 261.184 183.625 268.544 261.842 183.798 0.319068
.color 0.247056 0 0.752944
.cylinder 267.089 261.766 184.438 268.509 263.118 184.801 0.319068
.color 0.437579 0 0.562421
.cylinder 272.769 256.726 179.563 276.191 259.677 180.253 0.319068
.color 0.44163 0 0.55837
.cylinder 272.054 257.357 180.375 275.495 260.363 181.098 0.319068
.color 0.473514 0 0.526486
.cylinder 273.289 255.926 180.375 277.091 259.165 181.165 0.319068
.color 0.437071 0 0.562929
.cylinder 272.575 256.558 181.188 275.985 259.5 181.924 0.319068
.color 0.3434 0 0.6566
.cylinder 271.332 257.981 181.188 273.769 260.136 181.72 0.319068
.color 0.244634 0 0.755366
.cylinder 270.603 258.597 182 272.044 259.886 182.327 0.319068
.color 0.244602 0 0.755398
.cylinder 271.854 257.183 182 273.31 258.454 182.327 0.319068
.color 0.249476 0 0.750524
.cylinder 271.126 257.799 182.812 272.622 259.122 183.161 0.319068
.color 0.404585 0 0.595415
.cylinder 273.8 255.12 181.188 276.914 257.741 181.853 0.319068
.color 0.330334 0 0.669666
.cylinder 273.087 255.753 182 275.429 257.748 182.52 0.319068
.color 0.157938 0 0.842062
.cylinder 274.302 254.309 182 274.9 254.806 182.131 0.319068
.color 0.228299 0 0.771701
.cylinder 273.59 254.943 182.812 274.901 256.047 183.112 0.319068
.color 0.377163 0 0.622837
.cylinder 272.367 256.379 182.812 275.167 258.794 183.458 0.319068
.color 0.268354 0 0.731646
.cylinder 271.64 256.996 183.625 273.332 258.473 184.029 0.319068
.color 0.347994 0 0.652006
.cylinder 272.871 255.569 183.625 275.387 257.713 184.22 0.319068
.color 0.300323 0 0.699677
.cylinder 272.145 256.188 184.438 274.166 257.931 184.932 0.319068
.color 0.186213 0 0.813787
.cylinder 269.868 259.204 182.812 270.723 259.979 183.014 0.319068
.color 0.237233 0 0.762767
.cylinder 269.127 259.804 183.625 270.476 261.042 183.955 0.319068
.color 0.192163 0 0.807837
.cylinder 270.392 258.408 183.625 271.31 259.229 183.847 0.319068
.color 0.167717 0 0.832283
.cylinder 269.652 259.008 184.438 270.322 259.616 184.605 0.319068
.color 0.253529 0 0.746471
.cylinder 268.379 260.395 184.438 269.878 261.788 184.817 0.319068
.color 0.175426 0 0.824574
.cylinder 267.625 260.978 185.25 268.358 261.667 185.442 0.319068
.color 0.11889 0 0.88111
.cylinder 268.905 259.6 185.25 269.093 259.773 185.299 0.319068
.color 0.119725 0 0.880275
.cylinder 268.152 260.184 186.062 268.347 260.365 186.115 0.319068
.color 0.493788 0 0.506212
.cylinder 270.907 257.605 184.438 274.834 261.078 185.409 0.319068
.color 0.282 0 0.718
.cylinder 270.168 258.207 185.25 271.973 259.823 185.712 0.319068
.color 0.263331 0 0.736669
.cylinder 271.413 256.798 185.25 273.051 258.228 185.665 0.319068
.color 0.149734 0 0.850266
.cylinder 270.675 257.4 186.062 271.173 257.84 186.193 0.319068
.color 0.240316 0 0.759684
.cylinder 269.422 258.8 186.062 270.805 260.053 186.429 0.319068
.color 0.260346 0 0.739654
.cylinder 268.67 259.384 186.875 270.24 260.825 187.305 0.319068
.color 0.182933 0 0.817067
.cylinder 269.93 257.994 186.875 270.753 258.73 187.098 0.319068
.color 0.376197 0 0.623803
.cylinder 269.179 258.579 187.688 271.892 261.039 188.447 0.319068
.color 0.224697 0 0.775303
.cylinder 280.234 248.138 176.312 281.581 249.137 176.533 0.319068
.color 0.317162 0 0.682838
.cylinder 279.579 248.833 177.125 281.91 250.584 177.523 0.319068
.color 0.155435 0 0.844565
.cylinder 280.709 247.31 177.125 281.312 247.751 177.227 0.319068
.color 0.458119 0 0.541881
.cylinder 280.055 248.006 177.938 283.911 250.865 178.619 0.319068
.color 0.388046 0 0.611954
.cylinder 278.917 249.521 177.938 281.99 251.86 178.486 0.319068
.color 0.1425 0 0.8575
.cylinder 278.248 250.202 178.75 278.702 250.552 178.835 0.319068
.color 0.180307 0 0.819693
.cylinder 279.394 248.694 178.75 280.257 249.343 178.909 0.319068
.color 0.198081 0 0.801919
.cylinder 278.726 249.376 179.563 279.774 250.173 179.764 0.319068
.color 0.296911 0 0.703089
.cylinder 281.175 246.476 177.938 283.316 248.024 178.313 0.319068
.color 0.479635 0 0.520365
.cylinder 280.523 247.173 178.75 284.625 250.177 179.5 0.319068
.color 0.198772 0 0.801228
.cylinder 281.632 245.638 178.75 282.712 246.409 178.946 0.319068
.color 0.237085 0 0.762915
.cylinder 280.981 246.336 179.563 282.47 247.413 179.843 0.319068
.color 0.244482 0 0.755518
.cylinder 279.863 247.863 179.563 281.418 249.017 179.858 0.319068
.color 0.236711 0 0.763289
.cylinder 279.196 248.545 180.375 280.66 249.645 180.665 0.319068
.color 0.317216 0 0.682784
.cylinder 280.322 247.027 180.375 282.667 248.744 180.835 0.319068
.color 0.262897 0 0.737103
.cylinder 279.656 247.71 181.188 281.407 249.008 181.544 0.319068
.color 0.169843 0 0.830157
.cylinder 277.571 250.875 179.563 278.311 251.453 179.706 0.319068
.color 0.261138 0 0.738862
.cylinder 276.888 251.541 180.375 278.58 252.879 180.716 0.319068
.color 0.210159 0 0.789841
.cylinder 278.051 250.05 180.375 279.22 250.951 180.609 0.319068
.color 0.297335 0 0.702665
.cylinder 277.368 250.717 181.188 279.449 252.34 181.619 0.319068
.color 0.136478 0 0.863522
.cylinder 276.197 252.199 181.188 276.581 252.506 181.268 0.319068
.color 0.369387 0 0.630613
.cylinder 275.499 252.85 182 278.294 255.115 182.608 0.319068
.color 0.271494 0 0.728506
.cylinder 276.679 251.376 182 278.477 252.797 182.387 0.319068
.color 0.239167 0 0.760833
.cylinder 275.983 252.027 182.812 277.434 253.189 183.137 0.319068
.color 0.133498 0 0.866502
.cylinder 278.522 249.22 181.188 278.881 249.494 181.261 0.319068
.color 0.197594 0 0.802406
.cylinder 277.84 249.888 182 278.875 250.685 182.221 0.319068
.color 0.282501 0 0.717499
.cylinder 278.983 248.386 182 280.933 249.85 182.412 0.319068
.color 0.399984 0 0.600016
.cylinder 278.303 249.054 182.812 281.488 251.477 183.511 0.319068
.color 0.205591 0 0.794409
.cylinder 277.152 250.548 182.812 278.265 251.416 183.059 0.319068
.color 0.275881 0 0.724119
.cylinder 276.457 251.2 183.625 278.297 252.655 184.047 0.319068
.color 0.305367 0 0.694633
.cylinder 277.616 249.715 183.625 279.785 251.386 184.118 0.319068
.color 0.279649 0 0.720351
.cylinder 276.921 250.368 184.438 278.809 251.841 184.881 0.319068
.color 0.283708 0 0.716292
.cylinder 282.08 244.796 179.563 284.092 246.213 179.939 0.319068
.color 0.462792 0 0.537208
.cylinder 281.43 245.494 180.375 285.379 248.312 181.142 0.319068
.color 0.266422 0 0.733578
.cylinder 282.519 243.948 180.375 284.348 245.22 180.727 0.319068
.color 0.295822 0 0.704178
.cylinder 281.87 244.648 181.188 284.011 246.155 181.616 0.319068
.color 0.374055 0 0.625945
.cylinder 280.772 246.185 181.188 283.741 248.331 181.787 0.319068
.color 0.338617 0 0.661383
.cylinder 280.108 246.87 182 282.679 248.752 182.539 0.319068
.color 0.381834 0 0.618166
.cylinder 281.214 245.34 182 284.277 247.525 182.636 0.319068
.color 0.247884 0 0.752116
.cylinder 280.55 246.025 182.812 282.151 247.182 183.157 0.319068
.color 0.226553 0 0.773447
.cylinder 282.948 243.096 181.188 284.345 244.055 181.465 0.319068
.color 0.407209 0 0.592791
.cylinder 282.3 243.796 182 285.668 246.138 182.693 0.319068
.color 0.197993 0 0.802007
.cylinder 283.368 242.24 182 284.454 242.975 182.222 0.319068
.color 0.4756 0 0.5244
.cylinder 282.722 242.941 182.812 286.852 245.775 183.686 0.319068
.color 0.331771 0 0.668229
.cylinder 281.645 244.489 182.812 284.174 246.27 183.352 0.319068
.color 0.277711 0 0.722289
.cylinder 280.983 245.175 183.625 282.912 246.552 184.051 0.319068
.color 0.201707 0 0.798293
.cylinder 282.068 243.635 183.625 283.183 244.41 183.869 0.319068
.color 0.257463 0 0.742537
.cylinder 281.406 244.321 184.438 283.122 245.53 184.827 0.319068
.color 0.383245 0 0.616755
.cylinder 279.436 247.546 182.812 282.471 249.797 183.472 0.319068
.color 0.195311 0 0.804689
.cylinder 278.757 248.215 183.625 279.775 248.98 183.854 0.319068
.color 0.227753 0 0.772247
.cylinder 279.879 246.702 183.625 281.255 247.709 183.932 0.319068
.color 0.24194 0 0.75806
.cylinder 279.201 247.372 184.438 280.721 248.499 184.788 0.319068
.color 0.15798 0 0.84202
.cylinder 278.07 248.877 184.438 278.688 249.347 184.581 0.319068
.color 0.211211 0 0.788789
.cylinder 277.377 249.531 185.25 278.551 250.436 185.533 0.319068
.color 0.173613 0 0.826387
.cylinder 278.516 248.034 185.25 279.301 248.625 185.438 0.319068
.color 0.241695 0 0.758305
.cylinder 277.823 248.689 186.062 279.324 249.831 186.433 0.319068
.color 0.242994 0 0.757006
.cylinder 280.313 245.853 184.438 281.858 246.97 184.791 0.319068
.color 0.19316 0 0.80684
.cylinder 279.636 246.524 185.25 280.638 247.258 185.487 0.319068
.color 0.370051 0 0.629949
.cylinder 280.737 245 185.25 283.662 247.087 185.936 0.319068
.color 0.278651 0 0.721349
.cylinder 280.062 245.672 186.062 281.987 247.063 186.529 0.319068
.color 0.183414 0 0.816586
.cylinder 278.952 247.187 186.062 279.845 247.85 186.281 0.319068
.color 0.294626 0 0.705374
.cylinder 278.261 247.843 186.875 280.327 249.395 187.397 0.319068
.color 0.237296 0 0.762704
.cylinder 279.378 246.336 186.875 280.851 247.414 187.243 0.319068
.color 0.322092 0 0.677908
.cylinder 278.688 246.992 187.688 281.054 248.747 188.299 0.319068
.color 0.172501 0 0.827499
.cylinder 274.795 253.493 182.812 275.546 254.108 182.982 0.319068
.color 0.333914 0 0.666086
.cylinder 274.084 254.128 183.625 276.482 256.121 184.186 0.319068
.color 0.415913 0 0.584087
.cylinder 275.279 252.671 183.625 278.55 255.322 184.383 0.319068
.color 0.227429 0 0.772571
.cylinder 274.569 253.307 184.438 275.883 254.385 184.753 0.319068
.color 0.399246 0 0.600754
.cylinder 273.366 254.755 184.438 276.415 257.32 185.176 0.319068
.color 0.361791 0 0.638209
.cylinder 272.642 255.374 185.25 275.293 257.633 185.915 0.319068
.color 0.112516 0 0.887484
.cylinder 273.852 253.935 185.25 273.984 254.044 185.283 0.319068
.color 0.171109 0 0.828891
.cylinder 273.129 254.555 186.062 273.854 255.166 186.249 0.319068
.color 0.456475 0 0.543525
.cylinder 275.754 251.845 184.438 279.459 254.81 185.317 0.319068
.color 0.296023 0 0.703977
.cylinder 275.045 252.482 185.25 277.072 254.124 185.748 0.319068
.color 0.272879 0 0.727121
.cylinder 276.22 251.013 185.25 278.026 252.44 185.689 0.319068
.color 0.18801 0 0.81199
.cylinder 275.512 251.651 186.062 276.428 252.384 186.293 0.319068
.color 0.132101 0 0.867899
.cylinder 274.329 253.11 186.062 274.662 253.384 186.147 0.319068
.color 0.225826 0 0.774174
.cylinder 273.607 253.731 186.875 274.893 254.8 187.213 0.319068
.color 0.291977 0 0.708023
.cylinder 274.797 252.281 186.875 276.778 253.886 187.39 0.319068
.color 0.172788 0 0.827212
.cylinder 274.076 252.902 187.688 274.825 253.517 187.888 0.319068
.color 0.386418 0 0.613582
.cylinder 271.91 255.985 186.062 274.792 258.471 186.81 0.319068
.color 0.332837 0 0.667163
.cylinder 271.173 256.588 186.875 273.502 258.622 187.499 0.319068
.color 0.228271 0 0.771729
.cylinder 272.399 255.167 186.875 273.697 256.273 187.219 0.319068
.color 0.188457 0 0.811543
.cylinder 271.662 255.771 187.688 272.553 256.539 187.932 0.319068
.color 0.174921 0 0.825079
.cylinder 270.429 257.183 187.688 271.176 257.843 187.894 0.319068
.color 0.160937 0 0.839063
.cylinder 269.679 257.769 188.5 270.283 258.31 188.673 0.319068
.color 0.383084 0 0.616916
.cylinder 270.919 256.366 188.5 273.743 258.833 189.299 0.319068
.color 0.30241 0 0.69759
.cylinder 270.17 256.953 189.312 272.177 258.728 189.898 0.319068
.color 0.28924 0 0.71076
.cylinder 272.878 254.344 187.688 274.799 255.96 188.208 0.319068
.color 0.158785 0 0.841215
.cylinder 272.142 254.948 188.5 272.738 255.456 188.667 0.319068
.color 0.302238 0 0.697762
.cylinder 273.348 253.516 188.5 275.409 255.229 189.071 0.319068
.color 0.421572 0 0.578428
.cylinder 272.613 254.121 189.312 275.868 256.86 190.242 0.319068
.color 0.236711 0 0.763289
.cylinder 271.4 255.545 189.312 272.771 256.728 189.708 0.319068
.color 0.245144 0 0.754856
.cylinder 270.651 256.133 190.125 272.098 257.396 190.555 0.319068
.color 0.413269 0 0.586731
.cylinder 271.872 254.718 190.125 275.022 257.402 191.053 0.319068
.color 0.288199 0 0.711801
.cylinder 271.124 255.307 190.937 273.006 256.93 191.509 0.319068
.color 0.243248 0 0.756752
.cylinder 276.677 250.177 186.062 278.179 251.35 186.437 0.319068
.color 0.20611 0 0.79389
.cylinder 275.97 250.816 186.875 277.077 251.691 187.16 0.319068
.color 0.211544 0 0.788456
.cylinder 277.124 249.336 186.875 278.299 250.242 187.175 0.319068
.color 0.199303 0 0.800697
.cylinder 276.418 249.975 187.688 277.459 250.787 187.961 0.319068
.color 0.26428 0 0.73572
.cylinder 275.256 251.446 187.688 276.958 252.808 188.14 0.319068
.color 0.302369 0 0.697631
.cylinder 274.535 252.068 188.5 276.619 253.757 189.071 0.319068
.color 0.271914 0 0.728086
.cylinder 275.705 250.606 188.5 277.493 252.02 188.985 0.319068
.color 0.350489 0 0.649511
.cylinder 274.986 251.23 189.312 277.573 253.301 190.037 0.319068
.color 0.331877 0 0.668123
.cylinder 277.562 248.491 187.688 280.01 250.353 188.326 0.319068
.color 0.35221 0 0.64779
.cylinder 276.857 249.13 188.5 279.504 251.17 189.212 0.319068
.color 0.425651 0 0.574349
.cylinder 277.991 247.64 188.5 281.439 250.231 189.419 0.319068
.color 0.311211 0 0.688789
.cylinder 277.287 248.281 189.312 279.512 249.974 189.924 0.319068
.color 0.402729 0 0.597271
.cylinder 276.145 249.762 189.312 279.302 252.226 190.188 0.319068
.color 0.412139 0 0.587861
.cylinder 275.427 250.386 190.125 278.662 252.944 191.05 0.319068
.color 0.255161 0 0.744839
.cylinder 276.576 248.914 190.125 278.202 250.166 190.585 0.319068
.color 0.27883 0 0.72117
.cylinder 275.858 249.538 190.937 277.72 250.991 191.48 0.319068
.color 0.65583 0 0.34417
.cylinder 273.808 252.683 189.312 279.489 257.345 190.919 0.319068
.color 0.259015 0 0.740985
.cylinder 273.074 253.289 190.125 274.692 254.633 190.597 0.319068
.color 0.463914 0 0.536086
.cylinder 274.259 251.845 190.125 277.994 254.872 191.203 0.319068
.color 0.351348 0 0.648652
.cylinder 273.526 252.452 190.937 276.091 254.556 191.7 0.319068
.color 0.206861 0 0.793139
.cylinder 272.334 253.886 190.937 273.415 254.796 191.262 0.319068
.color 0.2507 0 0.7493
.cylinder 271.587 254.476 191.75 273.101 255.766 192.218 0.319068
.color 0.426821 0 0.573179
.cylinder 272.787 253.05 191.75 276.1 255.803 192.764 0.319068
.color 0.450956 0 0.549044
.cylinder 272.041 253.64 192.562 275.576 256.614 193.676 0.319068
.color 0.293475 0 0.706525
.cylinder 274.701 251.002 190.937 276.696 252.599 191.525 0.319068
.color 0.482432 0 0.517568
.cylinder 273.969 251.61 191.75 277.884 254.783 192.936 0.319068
.color 0.384219 0 0.615781
.cylinder 275.134 250.155 191.75 278.073 252.478 192.632 0.319068
.color 0.354418 0 0.645582
.cylinder 274.403 250.763 192.562 277.018 252.856 193.37 0.319068
.color 0.42919 0 0.57081
.cylinder 273.231 252.209 192.562 276.58 254.958 193.607 0.319068
.color 0.338477 0 0.661523
.cylinder 272.486 252.8 193.375 274.898 254.804 194.149 0.319068
.color 0.524637 0 0.475363
.cylinder 273.665 251.363 193.375 278.001 254.877 194.752 0.319068
.color 0.482161 0 0.517839
.cylinder 272.921 251.954 194.188 276.798 255.137 195.454 0.319068
.color 0.572009 0 0.427991
.cylinder 264.667 264.667 182.812 269.118 269.118 183.911 0.319068
.color 0.518491 0 0.481509
.cylinder 263.897 265.229 183.625 267.815 269.196 184.628 0.319068
.color 0.321427 0 0.678573
.cylinder 265.229 263.897 183.625 267.33 265.972 184.156 0.319068
.color 0.171281 0 0.828719
.cylinder 264.46 264.46 184.438 265.134 265.134 184.614 0.319068
.color 0.341021 0 0.658979
.cylinder 263.121 265.783 184.438 265.363 268.081 185.033 0.319068
.color 0.278727 0 0.721273
.cylinder 262.34 266.328 185.25 263.991 268.041 185.704 0.319068
.color 0.374971 0 0.625029
.cylinder 263.685 265.015 185.25 266.256 267.617 185.948 0.319068
.color 0.209668 0 0.790332
.cylinder 262.905 265.561 186.062 263.924 266.606 186.349 0.319068
.color 0.356336 0 0.643664
.cylinder 265.783 263.121 184.438 268.226 265.505 185.07 0.319068
.color 0.32903 0 0.67097
.cylinder 265.015 263.685 185.25 267.183 265.827 185.832 0.319068
.color 0.270336 0 0.729664
.cylinder 266.328 262.34 185.25 267.961 263.913 185.683 0.319068
.color 0.322769 0 0.677231
.cylinder 265.561 262.905 186.062 267.681 264.973 186.644 0.319068
.color 0.268857 0 0.731143
.cylinder 264.241 264.241 186.062 265.829 265.829 186.504 0.319068
.color 0.253306 0 0.746694
.cylinder 263.461 264.788 186.875 264.893 266.237 187.286 0.319068
.color 0.175734 0 0.824266
.cylinder 264.788 263.461 186.875 265.506 264.17 187.079 0.319068
.color 0.251469 0 0.748531
.cylinder 264.009 264.009 187.688 265.431 265.431 188.105 0.319068
.color 0.208565 0 0.791435
.cylinder 261.552 266.865 186.062 262.549 267.912 186.346 0.319068
.color 0.220238 0 0.779762
.cylinder 260.759 267.393 186.875 261.854 268.557 187.198 0.319068
.color 0.432808 0 0.567192
.cylinder 262.118 266.099 186.875 265.183 269.279 187.767 0.319068
.color 0.39804 0 0.60196
.cylinder 261.326 266.627 187.688 264.051 269.489 188.507 0.319068
.color 0.411943 0 0.588057
.cylinder 259.96 267.911 187.688 262.775 270.942 188.545 0.319068
.color 0.417738 0 0.582262
.cylinder 259.156 268.421 188.5 262.001 271.522 189.396 0.319068
.color 0.301508 0 0.698492
.cylinder 260.528 267.147 188.5 262.357 269.092 189.069 0.319068
.color 0.391435 0 0.608565
.cylinder 259.725 267.658 189.312 262.349 270.483 190.155 0.319068
.color 0.228775 0 0.771225
.cylinder 262.675 265.326 187.688 263.87 266.55 188.042 0.319068
.color 0.206854 0 0.793146
.cylinder 261.884 265.856 188.5 262.868 266.877 188.802 0.319068
.color 0.253395 0 0.746605
.cylinder 263.224 264.548 188.5 264.654 265.995 188.933 0.319068
.color 0.178563 0 0.821437
.cylinder 262.434 265.079 189.312 263.162 265.825 189.54 0.319068
.color 0.357162 0 0.642838
.cylinder 261.087 266.376 189.312 263.433 268.841 190.056 0.319068
.color 0.391894 0 0.608106
.cylinder 260.285 266.888 190.125 262.927 269.698 190.99 0.319068
.color 0.243012 0 0.756988
.cylinder 261.638 265.6 190.125 262.951 266.962 190.549 0.319068
.color 0.489236 0 0.510764
.cylinder 260.836 266.113 190.937 264.377 269.832 192.118 0.319068
.color 0.269938 0 0.730062
.cylinder 266.865 261.552 186.062 268.502 263.111 186.506 0.319068
.color 0.313985 0 0.686015
.cylinder 266.099 262.118 186.875 268.145 264.09 187.449 0.319068
.color 0.323723 0 0.676277
.cylinder 267.393 260.759 186.875 269.557 262.794 187.475 0.319068
.color 0.324249 0 0.675751
.cylinder 266.627 261.326 187.688 268.781 263.377 188.305 0.319068
.color 0.198929 0 0.801071
.cylinder 265.326 262.675 187.688 266.267 263.594 187.96 0.319068
.color 0.295181 0 0.704819
.cylinder 264.548 263.224 188.5 266.388 265.042 189.051 0.319068
.color 0.323006 0 0.676994
.cylinder 265.856 261.884 188.5 267.983 263.935 189.129 0.319068
.color 0.254772 0 0.745228
.cylinder 265.079 262.434 189.312 266.546 263.865 189.761 0.319068
.color 0.445525 0 0.554475
.cylinder 267.911 259.96 187.688 271.267 263.078 188.638 0.319068
.color 0.484121 0 0.515879
.cylinder 267.147 260.528 188.5 270.852 264.012 189.583 0.319068
.color 0.289049 0 0.710951
.cylinder 268.421 259.156 188.5 270.267 260.85 189.034 0.319068
.color 0.291906 0 0.708094
.cylinder 267.658 259.725 189.312 269.519 261.454 189.868 0.319068
.color 0.325712 0 0.674288
.cylinder 266.376 261.087 189.312 268.54 263.147 189.965 0.319068
.color 0.244767 0 0.755233
.cylinder 265.6 261.638 190.125 266.979 262.967 190.554 0.319068
.color 0.1968 0 0.8032
.cylinder 266.888 260.285 190.125 267.822 261.163 190.412 0.319068
.color 0.245133 0 0.754867
.cylinder 266.113 260.836 190.937 267.502 262.158 191.378 0.319068
.color 0.307426 0 0.692574
.cylinder 263.764 263.764 189.312 265.706 265.706 189.913 0.319068
.color 0.400066 0 0.599934
.cylinder 262.975 264.296 190.125 265.761 267.116 191.014 0.319068
.color 0.356293 0 0.643707
.cylinder 264.296 262.975 190.125 266.705 265.355 190.884 0.319068
.color 0.514706 0 0.485294
.cylinder 263.507 263.507 190.937 267.375 267.375 192.195 0.319068
.color 0.57325 0 0.42675
.cylinder 262.179 264.818 190.937 266.539 269.286 192.372 0.319068
.color 0.61141 0 0.38859
.cylinder 261.378 265.331 191.75 266.054 270.182 193.336 0.319068
.color 0.433694 0 0.566306
.cylinder 262.712 264.03 191.75 265.803 267.159 192.785 0.319068
.color 0.406434 0 0.593566
.cylinder 261.912 264.544 192.562 264.729 267.431 193.535 0.319068
.color 0.308371 0 0.691629
.cylinder 264.818 262.179 190.937 266.787 264.101 191.57 0.319068
.color 0.489442 0 0.510558
.cylinder 264.03 262.712 191.75 267.681 266.319 192.958 0.319068
.color 0.248761 0 0.751239
.cylinder 265.331 261.378 191.75 266.745 262.741 192.212 0.319068
.color 0.391829 0 0.608171
.cylinder 264.544 261.912 192.562 267.294 264.595 193.489 0.319068
.color 0.323591 0 0.676409
.cylinder 263.236 263.236 192.562 265.318 265.318 193.272 0.319068
.color 0.300315 0 0.699685
.cylinder 262.437 263.751 193.375 264.289 265.626 194.025 0.319068
.color 0.158 0 0.842
.cylinder 263.751 262.437 193.375 264.296 262.975 193.564 0.319068
.color 0.284656 0 0.715344
.cylinder 262.953 262.953 194.188 264.668 264.668 194.8 0.319068
.color 0.27476 0 0.72524
.cylinder 258.347 268.922 189.312 259.901 270.637 189.818 0.319068
.color 0.340068 0 0.659932
.cylinder 257.532 269.414 190.125 259.648 271.778 190.836 0.319068
.color 0.420757 0 0.579243
.cylinder 258.916 268.16 190.125 261.781 271.282 191.075 0.319068
.color 0.291487 0 0.708513
.cylinder 258.102 268.652 190.937 259.8 270.526 191.519 0.319068
.color 0.453823 0 0.546177
.cylinder 256.712 269.897 190.937 259.805 273.394 192.01 0.319068
.color 0.401285 0 0.598715
.cylinder 255.887 270.37 191.75 258.499 273.361 192.685 0.319068
.color 0.336956 0 0.663044
.cylinder 257.283 269.136 191.75 259.367 271.464 192.486 0.319068
.color 0.484151 0 0.515849
.cylinder 256.459 269.61 192.562 259.808 273.398 193.781 0.319068
.color 0.468178 0 0.531822
.cylinder 259.477 267.391 190.937 262.783 270.95 192.054 0.319068
.color 0.321866 0 0.678134
.cylinder 258.664 267.884 191.75 260.642 270.04 192.439 0.319068
.color 0.44993 0 0.55007
.cylinder 260.029 266.616 191.75 263.188 269.976 192.836 0.319068
.color 0.258803 0 0.741197
.cylinder 259.216 267.111 192.562 260.641 268.644 193.067 0.319068
.color 0.254012 0 0.745988
.cylinder 257.845 268.369 192.562 259.208 269.873 193.052 0.319068
.color 0.425074 0 0.574926
.cylinder 257.022 268.844 193.375 259.872 272.028 194.43 0.319068
.color 0.291558 0 0.708442
.cylinder 258.399 267.596 193.375 260.103 269.453 193.997 0.319068
.color 0.413226 0 0.586774
.cylinder 257.576 268.072 194.188 260.337 271.119 195.226 0.319068
.color 0.174517 0 0.825483
.cylinder 255.057 270.834 192.562 255.7 271.58 192.8 0.319068
.color 0.256821 0 0.743179
.cylinder 254.222 271.289 193.375 255.56 272.86 193.884 0.319068
.color 0.292684 0 0.707316
.cylinder 255.629 270.075 193.375 257.297 271.984 194.001 0.319068
.color 0.288878 0 0.711122
.cylinder 254.795 270.531 194.188 256.416 272.41 194.814 0.319068
.color 0.332137 0 0.667863
.cylinder 253.382 271.734 194.188 255.345 274.067 194.957 0.319068
.color 0.171314 0 0.828686
.cylinder 252.537 272.17 195 253.137 272.892 195.242 0.319068
.color 0.307957 0 0.692043
.cylinder 253.956 270.977 195 255.725 273.053 195.704 0.319068
.color 0.944501 0 0.0554995
.cylinder 253.112 271.413 195.813 260.225 279.867 198.729 0.319068
.color 0.532552 0 0.467448
.cylinder 256.193 269.31 194.188 259.953 273.563 195.621 0.319068
.color 0.362652 0 0.637348
.cylinder 255.359 269.766 195 257.625 272.36 195.889 0.319068
.color 0.325299 0 0.674701
.cylinder 256.748 268.538 195 258.719 270.74 195.763 0.319068
.color 1 0 0
.cylinder 255.915 268.995 195.813 266.064 280.473 199.856 0.319068
.color 0.895598 0 0.104402
.cylinder 254.521 270.213 195.813 261.32 278.095 198.56 0.319068
.color 0.323761 0 0.676239
.cylinder 260.572 265.836 192.562 262.604 267.97 193.273 0.319068
.color 0.221778 0 0.778222
.cylinder 259.76 266.331 193.375 260.859 267.499 193.771 0.319068
.color 0.320016 0 0.679984
.cylinder 261.107 265.049 193.375 263.115 267.133 194.089 0.319068
.color 0.433167 0 0.566833
.cylinder 260.296 265.545 194.188 263.312 268.713 195.292 0.319068
.color 0.367533 0 0.632467
.cylinder 258.943 266.817 194.188 261.334 269.391 195.074 0.319068
.color 0.370185 0 0.629815
.cylinder 258.121 267.293 195 260.517 269.904 195.915 0.319068
.color 0.435227 0 0.564773
.cylinder 259.479 266.032 195 262.49 269.233 196.135 0.319068
.color 0.84344 0 0.15656
.cylinder 258.658 266.509 195.813 265.278 273.636 198.38 0.319068
.color 0.32562 0 0.67438
.cylinder 261.632 264.257 194.188 263.702 266.378 194.936 0.319068
.color 0.382119 0 0.617881
.cylinder 260.822 264.754 195 263.389 267.417 195.955 0.319068
.color 0.472301 0 0.527699
.cylinder 262.149 263.459 195 265.578 266.931 196.26 0.319068
.color 0.919314 0 0.0806863
.cylinder 261.339 263.957 195.813 268.825 271.629 198.642 0.319068
.color 0.914194 0 0.085806
.cylinder 260.006 265.241 195.813 267.351 272.956 198.624 0.319068
.color 1 0 0
.cylinder 257.294 267.761 195.813 265.539 276.857 199.053 0.319068
.color 0.464569 0 0.535431
.cylinder 268.922 258.347 189.312 272.495 261.585 190.366 0.319068
.color 0.382297 0 0.617703
.cylinder 268.16 258.916 190.125 270.908 261.438 190.961 0.319068
.color 0.338164 0 0.661836
.cylinder 269.414 257.532 190.125 271.759 259.632 190.831 0.319068
.color 0.286432 0 0.713568
.cylinder 268.652 258.102 190.937 270.477 259.756 191.503 0.319068
.color 0.273335 0 0.726665
.cylinder 267.391 259.477 190.937 269.068 261.035 191.464 0.319068
.color 0.20032 0 0.79968
.cylinder 266.616 260.029 191.75 267.582 260.937 192.062 0.319068
.color 0.254271 0 0.745729
.cylinder 267.884 258.664 191.75 269.384 260.04 192.229 0.319068
.color 0.215332 0 0.784668
.cylinder 267.111 259.216 192.562 268.225 260.252 192.929 0.319068
.color 0.152962 0 0.847038
.cylinder 269.897 256.712 190.937 270.423 257.178 191.099 0.319068
.color 0.267555 0 0.732445
.cylinder 269.136 257.283 191.75 270.783 258.757 192.27 0.319068
.color 0.369574 0 0.630426
.cylinder 270.37 255.887 191.75 273.047 258.225 192.587 0.319068
.color 0.307027 0 0.692973
.cylinder 269.61 256.459 192.562 271.653 258.265 193.22 0.319068
.color 0.216898 0 0.783102
.cylinder 268.369 257.845 192.562 269.511 258.881 192.934 0.319068
.color 0.220339 0 0.779661
.cylinder 267.596 258.399 193.375 268.764 259.47 193.766 0.319068
.color 0.266717 0 0.733283
.cylinder 268.844 257.022 193.375 270.479 258.485 193.916 0.319068
.color 0.525369 0 0.474631
.cylinder 268.072 257.576 194.188 272.208 261.325 195.597 0.319068
.color 0.21921 0 0.78079
.cylinder 265.836 260.572 192.562 266.974 261.656 192.942 0.319068
.color 0.181264 0 0.818736
.cylinder 265.049 261.107 193.375 265.821 261.85 193.639 0.319068
.color 0.340274 0 0.659726
.cylinder 266.331 259.76 193.375 268.633 261.925 194.155 0.319068
.color 0.270164 0 0.729836
.cylinder 265.545 260.296 194.188 267.165 261.838 194.752 0.319068
.color 0.134757 0 0.865243
.cylinder 264.257 261.632 194.188 264.587 261.954 194.304 0.319068
.color 0.23453 0 0.76547
.cylinder 263.459 262.149 195 264.716 263.39 195.456 0.319068
.color 0.243301 0 0.756699
.cylinder 264.754 260.822 195 266.108 262.127 195.486 0.319068
.color 1 0 0
.cylinder 263.957 261.339 195.813 272.767 269.935 199.061 0.319068
.color 0.292601 0 0.707399
.cylinder 266.817 258.943 194.188 268.671 260.666 194.826 0.319068
.color 0.362558 0 0.637442
.cylinder 266.032 259.479 195 268.54 261.838 195.889 0.319068
.color 0.484337 0 0.515663
.cylinder 267.293 258.121 195 271.005 261.527 196.301 0.319068
.color 1 0 0
.cylinder 266.509 258.658 195.813 277.12 268.515 199.635 0.319068
.color 1 0 0
.cylinder 265.241 260.006 195.813 277.237 271.427 200.184 0.319068
.color 0.288402 0 0.711598
.cylinder 270.834 255.057 192.562 272.714 256.678 193.161 0.319068
.color 0.363033 0 0.636967
.cylinder 270.075 255.629 193.375 272.68 257.904 194.229 0.319068
.color 0.422573 0 0.577427
.cylinder 271.289 254.222 193.375 274.517 256.972 194.421 0.319068
.color 0.477324 0 0.522676
.cylinder 270.531 254.795 194.188 274.281 258.03 195.438 0.319068
.color 0.292886 0 0.707114
.cylinder 269.31 256.193 194.188 271.208 257.872 194.827 0.319068
.color 0.524758 0 0.475242
.cylinder 268.538 256.748 195 272.686 260.461 196.437 0.319068
.color 0.400428 0 0.599572
.cylinder 269.766 255.359 195 272.733 257.95 196.017 0.319068
.color 1 0 0
.cylinder 268.995 255.915 195.813 279.48 265.186 199.507 0.319068
.color 0.459628 0 0.540372
.cylinder 271.734 253.382 194.188 275.347 256.421 195.379 0.319068
.color 0.68825 0 0.31175
.cylinder 270.977 253.956 195 276.844 258.955 196.99 0.319068
.color 0.55678 0 0.44322
.cylinder 272.17 252.537 195 276.775 256.364 196.546 0.319068
.color 1 0 0
.cylinder 271.413 253.112 195.813 284.744 264.328 200.411 0.319068
.color 1 0 0
.cylinder 270.213 254.521 195.813 283.117 265.652 200.311 0.319068
.color 1 0 0
.cylinder 267.761 257.294 195.813 278.365 266.905 199.59 0.319068
.color 1 0 0
.cylinder 262.656 262.656 195.813 273.742 273.742 199.951 0.319068
.color 0.206209 0 0.793791
.cylinder 241.379 283.779 182.812 242.168 284.96 183.06 0.319068
.color 0.189599 0 0.810401
.cylinder 240.514 284.18 183.625 241.173 285.18 183.84 0.319068
.color 0.337975 0 0.662025
.cylinder 242.081 283.134 183.625 243.86 285.761 184.196 0.319068
.color 0.41662 0 0.58338
.cylinder 241.217 283.536 184.438 243.559 287.041 185.219 0.319068
.color 0.105904 0 0.894096
.cylinder 239.645 284.572 184.438 239.691 284.642 184.453 0.319068
.color 0.204137 0 0.795863
.cylinder 238.772 284.954 185.25 239.522 286.123 185.515 0.319068
.color 0.232504 0 0.767496
.cylinder 240.348 283.929 185.25 241.32 285.402 185.587 0.319068
.color 0.169909 0 0.830091
.cylinder 239.476 284.312 186.062 239.985 285.094 186.246 0.319068
.color 0.339771 0 0.660229
.cylinder 242.775 282.481 184.438 244.582 285.114 185.03 0.319068
.color 0.323796 0 0.676204
.cylinder 241.912 282.884 185.25 243.582 285.35 185.818 0.319068
.color 0.141922 0 0.858078
.cylinder 243.463 281.82 185.25 243.783 282.281 185.357 0.319068
.color 0.194282 0 0.805718
.cylinder 242.6 282.225 186.062 243.311 283.261 186.309 0.319068
.color 0.294986 0 0.705014
.cylinder 241.044 283.278 186.062 242.485 285.434 186.572 0.319068
.color 0.324623 0 0.675377
.cylinder 240.173 283.662 186.875 241.815 286.153 187.477 0.319068
.color 0.302927 0 0.697073
.cylinder 241.733 282.62 186.875 243.244 284.851 187.419 0.319068
.color 0.326644 0 0.673356
.cylinder 240.862 283.005 187.688 242.532 285.505 188.311 0.319068
.color 0.282012 0 0.717988
.cylinder 237.895 285.327 186.062 239.19 287.372 186.538 0.319068
.color 0.389838 0 0.610162
.cylinder 237.014 285.69 186.875 239.053 288.953 187.652 0.319068
.color 0.262602 0 0.737398
.cylinder 238.6 284.686 186.875 239.767 286.504 187.311 0.319068
.color 0.35271 0 0.64729
.cylinder 237.72 285.05 187.688 239.513 287.881 188.383 0.319068
.color 0.409467 0 0.590533
.cylinder 236.13 286.043 187.688 238.282 289.536 188.539 0.319068
.color 0.457334 0 0.542666
.cylinder 235.242 286.386 188.5 237.699 290.429 189.508 0.319068
.color 0.254946 0 0.745054
.cylinder 236.836 285.404 188.5 237.924 287.146 188.938 0.319068
.color 0.412483 0 0.587517
.cylinder 235.948 285.748 189.312 238.117 289.267 190.216 0.319068
.color 0.304122 0 0.695878
.cylinder 239.297 284.037 187.688 240.774 286.307 188.249 0.319068
.color 0.449331 0 0.550669
.cylinder 238.418 284.402 188.5 240.917 288.295 189.485 0.319068
.color 0.551943 0 0.448057
.cylinder 239.987 283.381 188.5 243.281 288.376 189.774 0.319068
.color 0.42245 0 0.57755
.cylinder 239.108 283.747 189.312 241.434 287.322 190.245 0.319068
.color 0.283888 0 0.716112
.cylinder 237.535 284.757 189.312 238.837 286.814 189.845 0.319068
.color 0.407885 0 0.592115
.cylinder 236.648 285.102 190.125 238.803 288.553 191.037 0.319068
.color 0.345776 0 0.654224
.cylinder 238.226 284.103 190.125 239.981 286.837 190.853 0.319068
.color 0.332948 0 0.667052
.cylinder 237.34 284.449 190.937 238.985 287.048 191.644 0.319068
.color 0.229966 0 0.770034
.cylinder 244.142 281.153 186.062 245.138 282.567 186.402 0.319068
.color 0.226388 0 0.773612
.cylinder 243.28 281.558 186.875 244.24 282.938 187.214 0.319068
.color 0.30061 0 0.69939
.cylinder 244.815 280.478 186.875 246.362 282.647 187.413 0.319068
.color 0.278201 0 0.721799
.cylinder 243.953 280.884 187.688 245.315 282.818 188.178 0.319068
.color 0.25401 0 0.74599
.cylinder 242.414 281.954 187.688 243.571 283.64 188.112 0.319068
.color 0.22278 0 0.77722
.cylinder 241.544 282.341 188.5 242.457 283.69 188.847 0.319068
.color 0.328982 0 0.671018
.cylinder 243.088 281.281 188.5 244.82 283.772 189.146 0.319068
.color 0.395911 0 0.604089
.cylinder 242.218 281.669 189.312 244.433 284.897 190.168 0.319068
.color 0.182585 0 0.817415
.cylinder 245.479 279.796 187.688 246.123 280.686 187.915 0.319068
.color 0.339063 0 0.660937
.cylinder 244.619 280.203 188.5 246.458 282.781 189.175 0.319068
.color 0.428562 0 0.571438
.cylinder 246.136 279.106 188.5 248.707 282.617 189.427 0.319068
.color 0.223906 0 0.776094
.cylinder 245.277 279.515 189.312 246.238 280.846 189.671 0.319068
.color 0.210525 0 0.789475
.cylinder 243.754 280.601 189.312 244.598 281.799 189.633 0.319068
.color 0.27201 0 0.72799
.cylinder 242.885 280.99 190.125 244.184 282.858 190.635 0.319068
.color 0.275757 0 0.724243
.cylinder 244.413 279.914 190.125 245.763 281.806 190.646 0.319068
.color 0.332943 0 0.667057
.cylinder 243.544 280.303 190.937 245.315 282.818 191.644 0.319068
.color 0.308833 0 0.691167
.cylinder 240.67 282.717 189.312 242.206 285.016 189.917 0.319068
.color 0.458121 0 0.541879
.cylinder 239.792 283.084 190.125 242.396 287.034 191.186 0.319068
.color 0.453356 0 0.546644
.cylinder 241.345 282.047 190.125 243.962 285.912 191.172 0.319068
.color 0.402627 0 0.597373
.cylinder 240.467 282.414 190.937 242.686 285.735 191.855 0.319068
.color 0.320826 0 0.679174
.cylinder 238.91 283.442 190.937 240.5 285.885 191.607 0.319068
.color 0.273759 0 0.726241
.cylinder 238.024 283.789 191.75 239.262 285.718 192.29 0.319068
.color 0.256902 0 0.743098
.cylinder 239.586 282.773 191.75 240.726 284.501 192.237 0.319068
.color 0.224984 0 0.775016
.cylinder 238.701 283.121 192.562 239.6 284.502 192.96 0.319068
.color 0.416811 0 0.583189
.cylinder 242.012 281.368 190.937 244.378 284.816 191.898 0.319068
.color 0.486076 0 0.513924
.cylinder 241.136 281.737 191.75 243.988 285.95 192.948 0.319068
.color 0.296069 0 0.703931
.cylinder 242.672 280.683 191.75 244.148 282.807 192.359 0.319068
.color 0.365651 0 0.634349
.cylinder 241.796 281.053 192.562 243.775 283.937 193.406 0.319068
.color 0.322869 0 0.677131
.cylinder 240.255 282.096 192.562 241.886 284.537 193.27 0.319068
.color 0.161424 0 0.838576
.cylinder 239.371 282.446 193.375 239.817 283.123 193.575 0.319068
.color 0.253303 0 0.746697
.cylinder 240.916 281.413 193.375 242.047 283.084 193.873 0.319068
.color 0.219564 0 0.780436
.cylinder 240.032 281.763 194.188 240.906 283.071 194.585 0.319068
.color 0.599842 0 0.400158
.cylinder 234.35 286.719 189.312 237.748 292.388 190.757 0.319068
.color 0.412581 0 0.587419
.cylinder 233.455 287.043 190.125 235.557 290.598 191.051 0.319068
.color 0.317798 0 0.682202
.cylinder 235.057 286.082 190.125 236.553 288.543 190.77 0.319068
.color 0.41341 0 0.58659
.cylinder 234.163 286.407 190.937 236.289 289.954 191.888 0.319068
.color 0.46837 0 0.53163
.cylinder 232.557 287.356 190.937 235.004 291.556 192.054 0.319068
.color 0.371485 0 0.628515
.cylinder 231.655 287.66 191.75 233.438 290.763 192.593 0.319068
.color 0.314999 0 0.685001
.cylinder 233.265 286.721 191.75 234.708 289.162 192.418 0.319068
.color 0.315414 0 0.684586
.cylinder 232.364 287.026 192.562 233.793 289.477 193.246 0.319068
.color 0.334668 0 0.665332
.cylinder 235.757 285.438 190.937 237.382 288.075 191.649 0.319068
.color 0.337313 0 0.662687
.cylinder 234.863 285.763 191.75 236.488 288.437 192.487 0.319068
.color 0.243893 0 0.756107
.cylinder 236.45 284.786 191.75 237.456 286.396 192.197 0.319068
.color 0.369888 0 0.630112
.cylinder 235.557 285.112 192.562 237.421 288.137 193.419 0.319068
.color 0.351753 0 0.648247
.cylinder 233.966 286.079 192.562 235.67 288.922 193.362 0.319068
.color 0.401417 0 0.598583
.cylinder 233.066 286.384 193.375 235.082 289.795 194.353 0.319068
.color 0.40895 0 0.59105
.cylinder 234.66 285.428 193.375 236.769 288.899 194.377 0.319068
.color 0.446728 0 0.553272
.cylinder 233.76 285.735 194.188 236.1 289.639 195.337 0.319068
.color 0.2074 0 0.7926
.cylinder 230.75 287.953 192.562 231.449 289.186 192.904 0.319068
[truncated: 99,376 more rows]

## Sheet: SIFig12
#	AA	Aggrescan	Foldamyloid	PASTA 2.0	TANGO	WALTZ	Score
1	K						0
2	V						0
3	F						0
4	E						0
5	R						0
6	C						0
7	E						0
8	L						0
9	A						0
10	R						0
11	T						0
12	L						0
13	K						0
14	R						0
15	L						0
16	G						0
17	M						0
18	D						0
19	G						0
20	Y						0
21	R						0
22	G						0
23	I		1	1			2
24	S		1	1			2
25	L	1	1	1	1		4
26	A	1	1	1	1		4
27	N	1	1	1	1		4
28	W	1	1	1	1		4
29	M	1	1	1	1		4
30	C	1	1	1	1		4
31	L	1	1	1	1		4
32	A	1	1	1	1		4
33	K	1	1		1		3
34	W				1		1
35	E				1		1
36	S						0
37	G						0
38	Y						0
39	N						0
40	T						0
41	R						0
42	A						0
43	T						0
44	N						0
45	Y						0
46	N						0
47	A						0
48	G						0
49	D						0
50	R						0
51	S						0
52	T						0
53	D						0
54	Y	1			1		2
55	G	1	1		1	1	4
56	I	1	1	1	1	1	5
57	F	1	1	1	1	1	5
58	Q	1	1	1	1	1	5
59	I	1	1	1	1	1	5
60	N	1		1	1	1	4
61	S	1	1	1		1	4
62	R	1	1	1			3
63	Y		1	1			2
64	W		1	1			2
65	C		1	1			2
66	N			1			1
67	D						0
68	G						0
69	K						0
70	T						0
71	P						0
72	G						0
73	A						0
74	V						0
75	N		1				1
76	A	1	1				2
77	C	1	1	1			3
78	H	1	1	1			3
79	L	1	1	1			3
80	S	1		1			2
81	C	1		1			2
82	S	1					1
83	A	1					1
84	L	1					1
85	L					1	1
86	Q					1	1
87	G					1	1
88	N					1	1
89	I					1	1
90	A					1	1
91	D		1				1
92	A		1		1		2
93	V		1		1		2
94	A		1		1		2
95	C		1		1		2
96	A				1		1
97	K						0
98	R						0
99	V						0
100	V						0
101	R						0
102	D						0
103	P						0
104	Q						0
105	G						0
106	I			1			1
107	R	1	1	1			3
108	A	1	1	1	1		4
109	W	1	1	1	1		4
110	V	1	1	1	1		4
111	A	1	1	1	1		4
112	W		1	1	1		3
113	R		1				1
114	N		1				1
115	R						0
116	C						0
117	Q						0
118	N						0
119	R						0
120	D						0
121	V			1			1
122	R			1			1
123	Q			1			1
124	Y			1			1
125	V			1			1
126	Q						0
127	G						0
128	C						0
129	G						0
130	V						0
Summe		32	39	38	28	13

## Sheet: SIFig13
		G87 (patient fibril)	D87 (hypothetical WT fibril)
	Amyloid Illustrator [kcal/mol]	-55.2	-52.7
	PDBePISA [kcal/mol]	-96.4	-96.1
	FoldX [kcal/mol]	-144.04	-150.59

## Sheet: SIFig14a
G87 (patient fibril)											D87 (hypotheical WT fibril)
#residue	run1	run2	run3	run4	run5	run6	average				#residue	run1	run2	run3	run4	run5	run6	average
1	1.166	1.11617	1.08233	1.0995	1.87933	1.12833	1.24528				1	1.08933	1.082	0.896833	1.02875	1.08167	1.35983	1.08974
2	0.798	0.754667	0.650333	0.6485	1.828	0.706667	0.897694				2	0.699667	0.649667	0.627	0.62675	0.653167	1.08967	0.724319
3	0.754333	0.729667	0.664	0.702667	1.39867	0.759667	0.834833				3	0.7135	0.658833	0.6715	0.6525	0.639667	0.934833	0.711806
4	1.15633	1.03367	0.789667	0.935333	1.3455	1.20633	1.07781				4	1.088	0.893	0.67	0.85225	0.685333	1.26517	0.908958
5	0.947167	0.967333	0.719	0.8735	0.996833	1.017	0.920139				5	0.920667	0.837	0.697333	0.704	0.772	0.967833	0.816472
6	0.614	0.620833	0.715167	0.612167	0.637833	0.617667	0.636278				6	0.611667	0.608167	0.676	0.56875	0.584333	0.620167	0.611514
7	0.751333	0.747167	0.913833	0.750167	0.734	0.764667	0.776861				7	0.761333	0.756167	0.893667	0.694	0.701667	0.760167	0.761167
8	0.671	0.664833	0.9935	0.663	0.646833	0.639833	0.713167				8	0.671333	0.634833	0.930667	0.60825	0.720333	0.666333	0.705292
9	0.598667	0.6765	0.839333	0.652167	0.623167	0.633667	0.670583				9	0.639833	0.641167	1.26467	0.60175	0.894833	0.6575	0.783292
10	0.8675	0.915333	1.45183	0.907667	0.909833	0.895833	0.991333				10	0.902833	0.9315	1.43283	0.83	1.28017	0.965167	1.05708
11	0.633667	0.697	0.742833	0.6565	0.6705	0.600833	0.666889				11	0.625	0.668833	0.797333	0.6405	0.997167	0.659833	0.731444
12	0.591	0.643667	0.615667	0.6055	0.678	0.6195	0.625556				12	0.612667	0.643167	0.613	0.5865	0.689	0.649667	0.632333
13	0.7395	0.765333	0.793167	0.762333	0.774167	0.735833	0.761722				13	0.7175	0.795333	0.7645	0.6825	0.842333	0.745	0.757861
14	0.794333	0.6135	0.5755	0.740333	0.697167	0.7305	0.691889				14	0.705167	0.682667	0.7805	0.61725	0.5975	0.749667	0.688792
15	0.580167	0.5995	0.576	0.583	0.622167	0.592	0.592139				15	0.589167	0.5975	0.596	0.56725	0.616667	0.606167	0.595458
16	0.625167	0.6875	0.580167	0.617333	0.669	0.625	0.634028				16	0.672667	0.656667	0.6135	0.621	0.7555	0.633	0.658722
17	0.632333	0.637	0.622	0.6385	0.631833	0.614333	0.629333				17	0.644667	0.633333	0.617	0.5915	0.618667	0.612167	0.619556
18	0.9055	0.715667	0.621667	0.816667	0.694167	0.7675	0.753528				18	0.7885	0.7525	0.7545	0.635	0.6845	0.762333	0.729556
19	0.787	0.632833	0.649667	0.706167	0.637	0.653333	0.677667				19	0.680667	0.696333	0.658667	0.61525	0.6515	0.717333	0.669958
20	0.6215	0.608333	0.596167	0.6085	0.611667	0.577833	0.604				20	0.599	0.597	0.592833	0.57175	0.6025	0.5995	0.593764
21	0.769667	0.821333	0.800667	0.831833	0.830667	0.818667	0.812139				21	0.786	0.795667	0.835833	0.7655	0.844333	0.8325	0.809972
22	0.592667	0.602333	0.563167	0.578	0.652667	0.5565	0.590889				22	0.586333	0.574333	0.557	0.5595	0.604667	0.585167	0.577833
23	0.6245	0.6175	0.597333	0.595833	0.634	0.614167	0.613889				23	0.626833	0.600333	0.593667	0.583	0.627833	0.625333	0.6095
24	0.560333	0.594333	0.573167	0.573167	0.591	0.565667	0.576278				24	0.575833	0.562333	0.559167	0.54425	0.567167	0.591	0.566625
25	0.656667	0.649167	0.599167	0.618167	0.644333	0.637167	0.634111				25	0.638	0.644833	0.603833	0.6285	0.645667	0.654333	0.635861
26	0.546667	0.603333	0.560667	0.529667	0.572167	0.525833	0.556389				26	0.562833	0.554333	0.563167	0.54675	0.576333	0.568833	0.562042
27	0.603833	0.675	0.565333	0.586333	0.615833	0.585667	0.605333				27	0.704167	0.615333	0.570167	0.596	0.6155	0.613	0.619028
28	0.6075	0.556833	0.637	0.6115	0.582167	0.611333	0.601056				28	0.598	0.581333	0.642	0.54525	0.558	0.554833	0.579903
29	0.645167	0.694667	0.687167	0.660333	0.665833	0.637833	0.665167				29	0.692333	0.669333	0.644	0.61325	0.668	0.686667	0.662264
30	0.536167	0.540833	0.540667	0.540167	0.5435	0.538333	0.539944				30	0.546167	0.5375	0.540833	0.52725	0.539833	0.542333	0.538986
31	0.653167	0.617667	0.6485	0.647	0.611333	0.6525	0.638361				31	0.595833	0.638833	0.640833	0.597	0.631167	0.625167	0.621472
32	0.603167	0.607	0.598667	0.5955	0.603667	0.593167	0.600194				32	0.587833	0.5975	0.589333	0.59875	0.6005	0.607833	0.596958
33	0.668	0.641	0.647833	0.636667	0.6755	0.661	0.655				33	0.5875	0.6515	0.675333	0.61675	0.622167	0.669	0.637042
34	0.688667	0.646333	0.647167	0.663333	0.6935	0.707	0.674333				34	0.6635	0.668333	0.6785	0.62725	0.648833	0.662167	0.658097
35	0.662333	0.638667	0.642	0.633833	0.6655	0.632667	0.645833				35	0.6405	0.627	0.649167	0.60175	0.6615	0.653	0.638819
36	0.578	0.583333	0.567333	0.572833	0.586	0.588333	0.579306				36	0.586667	0.580167	0.582167	0.5415	0.5675	0.5805	0.573083
37	0.539667	0.5455	0.533833	0.547833	0.569167	0.544667	0.546778				37	0.5365	0.55	0.538167	0.53325	0.553167	0.544833	0.542653
38	0.551167	0.613833	0.563667	0.547333	0.599833	0.604833	0.580111				38	0.552333	0.598167	0.573	0.553	0.593667	0.574667	0.574139
39	0.553667	0.610333	0.5905	0.822	0.5865	0.545167	0.618028				39	0.625	0.584	0.603	0.57775	0.632	0.604333	0.604347
40	0.5685	0.601833	0.666333	0.6275	0.556833	0.579	0.6				40	0.690167	0.605	0.587833	0.56125	0.635333	0.590833	0.611736
41	0.5705	0.674667	0.710167	0.651333	0.597833	0.9095	0.685667				41	0.891833	0.602667	0.586667	0.66625	0.667	0.626667	0.673514
42	0.558833	0.639333	0.578833	0.579833	0.608167	0.754	0.619833				42	0.660167	0.703167	0.6975	0.61575	0.590333	0.725167	0.665347
43	0.595667	0.692	0.617667	0.5665	0.616667	0.652667	0.623528				43	0.733667	0.7075	0.622167	0.587	0.660167	0.6585	0.6615
44	0.523833	0.5365	0.526833	0.529833	0.542667	0.5325	0.532028				44	0.538833	0.526	0.531167	0.52225	0.534167	0.541667	0.532347
45	0.690333	0.659333	0.655	0.6985	0.662667	0.708167	0.679				45	0.629667	0.672333	0.665833	0.6725	0.713667	0.658667	0.668778
46	0.58	0.6045	0.591333	0.631167	0.5675	0.567333	0.590306				46	0.556833	0.562167	0.591833	0.53525	0.564667	0.562667	0.562236
47	0.587167	0.6375	0.667	0.733167	0.625167	0.576167	0.637694				47	0.632167	0.561333	0.593833	0.586	0.582833	0.623167	0.596556
48	0.572333	0.705	0.613	0.61	0.610333	0.57	0.613444				48	0.726167	0.598667	0.625	0.53575	0.601333	0.660667	0.624597
49	0.629667	0.979	0.613333	0.584333	0.593833	0.628167	0.671389				49	0.874167	0.618333	0.7365	0.618	0.686833	0.732167	0.711
50	0.695833	1.33033	0.824167	0.831167	0.837	0.821167	0.889944				50	1.322	0.8735	0.840667	1.069	0.8015	0.831833	0.956417
51	0.585833	1.01983	0.587	0.604667	0.626833	0.606333	0.67175				51	1.02233	0.686333	0.601667	0.80975	0.629667	0.6425	0.732042
52	0.617167	0.733667	0.617667	0.631	0.633333	0.559333	0.632028				52	1.011	0.629167	0.6375	0.7515	0.6	0.628667	0.709639
53	0.616833	0.709	0.6025	0.613333	0.6145	0.621	0.629528				53	0.923	0.608667	0.612667	0.70825	0.598	0.624833	0.679236
54	0.627	0.629	0.618833	0.628	0.673333	0.6525	0.638111				54	0.846833	0.627	0.626	0.694	0.618167	0.647	0.6765
55	0.53	0.538667	0.530833	0.528833	0.529833	0.5315	0.531611				55	0.922167	0.523833	0.546167	0.52375	0.539667	0.544833	0.600069
56	0.546667	0.557833	0.559	0.539333	0.559	0.570333	0.555361				56	0.666333	0.528167	0.535833	0.537	0.5445	0.551	0.560472
57	0.609667	0.626167	0.626	0.623833	0.604833	0.606	0.616083				57	0.640167	0.636667	0.630833	0.57625	0.627333	0.635167	0.624403
58	0.6705	0.661833	0.660833	0.6955	0.728	0.677667	0.682389				58	0.714833	0.596	0.702	0.6365	0.725667	0.699667	0.679111
59	0.606833	0.597	0.6105	0.593167	0.611667	0.602333	0.603583				59	0.6255	0.632667	0.602333	0.569	0.609	0.594167	0.605444
60	0.604833	0.605167	0.616667	0.614	0.621667	0.6475	0.618306				60	0.6215	0.620167	0.6105	0.61125	0.606	0.598167	0.611264
61	0.549833	0.550833	0.553333	0.556167	0.556	0.5655	0.555278				61	0.554833	0.5895	0.554667	0.527	0.5675	0.5585	0.558667
62	0.763833	0.757	0.769333	0.773167	0.751833	0.806333	0.77025				62	0.7795	0.836167	0.759333	0.742	0.788167	0.800167	0.784222
63	0.567	0.589167	0.562667	0.583167	0.566667	0.555167	0.570639				63	0.56	0.675667	0.560167	0.577	0.561667	0.605667	0.590028
64	0.659667	0.639667	0.631667	0.646167	0.653167	0.625667	0.642667				64	0.612667	0.682	0.649	0.6025	0.630667	0.641667	0.636417
65	0.532167	0.534167	0.5305	0.535333	0.540167	0.543667	0.536				65	0.531167	0.537667	0.542833	0.521	0.534	0.534333	0.5335
66	0.600167	0.606333	0.612833	0.588833	0.603333	0.610667	0.603694				66	0.630167	0.5915	0.6425	0.581	0.6195	0.603667	0.611389
67	0.677	0.648	0.651833	0.656333	0.659833	0.6425	0.655917				67	0.642167	0.654333	0.655833	0.5965	0.658	0.669833	0.646111
68	0.711667	0.596167	0.625667	0.610167	0.586167	0.665	0.632472				68	0.544833	0.620833	0.650333	0.528	0.655167	0.602667	0.600306
69	1.16467	1.052	1.04717	1.017	0.951833	1.09867	1.05522				69	0.714167	1.0345	1.18333	0.71575	0.9875	0.796167	0.905236
70	1.05617	0.807833	0.809667	0.806833	0.917333	0.929833	0.887944				70	0.585	0.848667	0.917833	0.577	0.788667	0.7095	0.737778
71	1.363	1.07233	0.997	1.01283	1.1835	1.38	1.16811				71	1.00033	1.10817	1.308	0.86425	1.11933	1.23633	1.10607
72	1.22167	1.13483	1.0085	1.196	1.0895	1.29367	1.15736				72	1.04	0.947833	1.235	0.963	1.262	1.29117	1.12317
73	1.0845	0.960833	0.946667	1.10583	0.774	1.20617	1.013				73	1.11667	0.877	1.32233	0.9935	1.19317	1.27	1.12878
74	1.07917	1.04017	1.14117	1.094	1.0695	0.767167	1.03186				74	0.869167	1.091	1.1205	0.73825	1.274	0.966167	1.00985
75	0.930333	0.687167	0.6585	0.679167	0.789	0.649667	0.732306				75	0.616167	0.647333	1.1925	0.6055	0.694833	0.579167	0.722583
76	0.775	0.663333	0.59	0.6695	0.725333	0.615333	0.673083				76	0.64	0.687167	0.623333	0.59575	0.731833	0.635667	0.652292
77	0.600167	0.5695	0.557667	0.568333	0.6	0.576833	0.57875				77	0.627833	0.576333	0.571	0.556	0.596	0.5955	0.587111
78	0.631667	0.610833	0.590333	0.6205	0.630167	0.633667	0.619528				78	0.5805	0.616333	0.578	0.593	0.606667	0.588833	0.593889
79	0.607	0.587167	0.599	0.588167	0.621167	0.6035	0.601				79	0.594833	0.627	0.584167	0.55175	0.590167	0.625167	0.595514
80	0.567833	0.513667	0.518167	0.536167	0.543333	0.567833	0.541167				80	0.526667	0.5455	0.548167	0.50925	0.539167	0.5375	0.534375
81	0.545	0.531833	0.548167	0.549667	0.548333	0.558333	0.546889				81	0.548667	0.555	0.561667	0.52025	0.542	0.535333	0.543819
82	0.583	0.626333	0.580333	0.564833	0.639167	0.627833	0.603583				82	0.631333	0.702167	0.574667	0.54375	0.585833	0.6	0.606292
83	0.5895	0.530833	0.566667	0.5805	0.538333	0.581	0.564472				83	0.673	0.617333	0.574667	0.54025	0.622	0.521833	0.591514
84	0.645167	0.6705	0.625833	0.648	0.623167	0.680333	0.648833				84	0.760333	0.755	0.615333	0.7965	0.965	0.7055	0.766278
85	0.7	0.709333	0.68	0.739833	0.6855	0.6625	0.696194				85	0.707333	0.912333	0.645333	0.84675	0.8485	0.758667	0.786486
86	0.995167	1.119	0.902167	1.0045	0.801667	0.8615	0.947333				86	1.25967	1.27733	0.708	1.51	1.638	1.27967	1.27878
87	0.647167	0.673167	0.687667	0.653833	0.573	0.574667	0.634917				87	1.227	1.16883	0.995667	1.1835	1.286	1.118	1.16317
88	0.608333	0.605333	0.597833	0.576	0.597	0.5305	0.585833				88	1.66367	1.28283	1.35533	1.16575	1.27367	1.20533	1.32443
89	0.590833	0.587	0.668	0.6075	0.582833	0.584833	0.6035				89	1.15333	0.831667	0.723167	0.69675	0.808333	0.895	0.851375
90	0.631333	0.635333	0.824333	0.705333	0.677333	0.606667	0.680056				90	1.249	0.959833	0.611667	0.617	0.8105	0.956833	0.867472
91	0.793667	0.722333	0.883833	0.862333	0.782167	0.808	0.808722				91	1.53867	1.088	0.687	0.67075	0.8485	1.07483	0.984625
92	0.6355	0.609667	0.866667	0.718333	0.622	0.639	0.681861				92	1.26933	0.788667	0.633833	0.601	0.7485	0.899333	0.823444
93	0.615833	0.578167	0.847667	0.665167	0.6305	0.630333	0.661278				93	1.28217	0.691333	0.601	0.6165	0.653833	0.818	0.777139
94	0.724167	0.666	0.693667	0.739	0.736333	0.6575	0.702778				94	1.06767	0.793333	0.65	0.72825	0.680833	0.768667	0.781458
95	0.580833	0.578333	0.627333	0.578	0.559667	0.566	0.581694				95	0.902	0.562667	0.577667	0.55125	0.602167	0.5985	0.632375
96	0.6155	0.652167	0.675667	0.618167	0.559333	0.6435	0.627389				96	1.24383	0.611333	0.6815	0.57275	0.677667	0.634333	0.736903
97	0.815667	1.008	1.109	0.9065	0.733167	1.00633	0.929778				97	1.65717	0.846833	1.02833	0.697	0.996167	0.944833	1.02839
98	0.802	0.884833	1.1095	0.815	0.785167	0.762667	0.859861				98	1.54367	0.807833	0.816833	0.67675	0.819667	0.789333	0.909014
99	0.561167	0.563167	0.614667	0.580333	0.551167	0.56	0.57175				99	1.24983	0.576667	0.569167	0.552	0.557167	0.571	0.679306
100	0.5725	0.585667	0.629333	0.596167	0.5735	0.6005	0.592944				100	1.2135	0.598667	0.594833	0.56775	0.603667	0.587167	0.694264
101	0.809667	0.775833	0.781833	0.8105	0.7605	0.7535	0.781972				101	1.74917	0.701667	0.7495	0.7315	0.727333	0.697833	0.892833
102	0.631667	0.688	0.662	0.648333	0.637667	0.608333	0.646				102	1.43933	0.7085	0.629167	0.65975	0.735167	0.658833	0.805125
103	0.591167	0.5985	0.6065	0.588	0.582	0.591667	0.592972				103	1.19817	0.729667	0.588833	0.85125	0.649833	0.636833	0.775764
104	0.803333	0.813167	0.852833	0.7705	0.776	0.774	0.798306				104	0.890833	0.931667	0.873833	1.17725	0.920167	0.821667	0.935903
105	0.581167	0.573667	0.669333	0.567167	0.586	0.6245	0.600306				105	0.834833	0.980667	0.5955	1.205	0.6115	0.673333	0.816806
106	0.589333	0.599667	0.6835	0.5875	0.5965	0.656833	0.618889				106	1.05483	1.17867	0.6125	1.48875	0.636833	0.645	0.936097
107	0.8165	0.783833	0.844667	0.791167	0.802667	0.817333	0.809361				107	1.106	0.942333	0.784333	1.37675	0.797333	0.765	0.961958
108	0.5865	0.5685	0.583833	0.570167	0.586167	0.571167	0.577722				108	0.671	0.630833	0.572333	0.859	0.5545	0.831167	0.686472
109	0.692833	0.653167	0.68	0.6395	0.634833	0.647	0.657889				109	0.6395	0.693	0.597	0.65425	0.648333	0.723167	0.659208
110	0.572333	0.566833	0.562333	0.582333	0.590167	0.591667	0.577611				110	0.597333	0.588667	0.566667	0.56575	0.5705	0.612667	0.583597
111	0.572667	0.5615	0.569833	0.573	0.593833	0.5825	0.575556				111	0.560667	0.565333	0.566833	0.524	0.5865	0.572	0.562556
112	0.61	0.591667	0.615167	0.588667	0.5845	0.5795	0.594917				112	0.607167	0.607333	0.590167	0.61	0.6045	0.635167	0.609056
113	0.819833	0.778167	0.829667	0.896667	0.9465	0.939167	0.868333				113	0.750833	0.7875	0.904833	0.72725	0.902167	0.8035	0.812681
114	0.537333	0.528333	0.56	0.561833	0.564167	0.574	0.554278				114	0.5585	0.533167	0.554833	0.5475	0.564833	0.559833	0.553111
115	0.937	1.04283	0.946667	0.827667	0.777	0.7895	0.886778				115	0.953833	0.949667	0.821167	0.85225	0.873	0.933333	0.897208
116	0.550167	0.561333	0.567	0.549667	0.546	0.557167	0.555222				116	0.562	0.572667	0.564667	0.5445	0.551833	0.5535	0.558194
117	0.7055	0.733833	0.7365	0.685667	0.7225	0.719333	0.717222				117	0.714167	0.707833	0.718167	0.64525	0.702833	0.747333	0.705931
118	0.520167	0.530833	0.5235	0.515667	0.6025	0.5235	0.536028				118	0.672833	0.6235	0.526833	0.518	0.530833	0.535833	0.567972
119	0.573	0.581333	0.555333	0.553	0.875333	0.604667	0.623778				119	0.868333	0.694833	0.581167	0.64125	0.555167	0.7635	0.684042
120	0.6385	0.644167	0.597167	0.618833	0.798	0.632167	0.654806				120	0.9595	0.853833	0.581	0.614	0.649667	0.661833	0.719972
121	0.562	0.549667	0.555	0.562833	0.628167	0.553833	0.568583				121	0.6355	0.604833	0.546167	0.64825	0.560333	0.541333	0.589403
122	0.574833	0.853333	0.598667	0.560167	0.693667	0.7945	0.679194				122	0.563333	0.666833	1.03	0.563	0.576333	0.595333	0.665806
123	0.6105	0.581167	0.5865	0.622333	0.561833	0.6295	0.598639				123	0.5445	0.569667	0.607333	0.535	0.578833	0.562333	0.566278
124	0.543	0.570333	0.539333	0.546	0.5725	0.5635	0.555778				124	0.5575	0.5545	0.563	0.545	0.5465	0.571667	0.556361
125	0.586833	0.5795	0.577667	0.595667	0.578667	0.592833	0.585194				125	0.569667	0.57	0.612	0.54425	0.568	0.557333	0.570208
126	0.578	0.617333	0.5535	0.563833	0.607	0.552667	0.578722				126	0.559667	0.554167	0.558833	0.53225	0.5835	0.554833	0.557208
127	0.577833	0.588	0.577833	0.579833	0.587167	0.582333	0.582167				127	0.577	0.588833	0.600833	0.56825	0.576167	0.571	0.580347
128	0.567167	0.573167	0.554167	0.566667	0.579333	0.566667	0.567861				128	0.581167	0.5815	0.573833	0.5595	0.557167	0.5965	0.574944
129	0.596333	0.597167	0.590667	0.575167	0.631833	0.619	0.601694				129	0.614833	0.624	0.65	0.60175	0.583667	0.715333	0.631597
130	0.600167	0.639667	0.607333	0.592333	0.903833	0.785333	0.688111				130	0.6315	0.682	0.983833	0.61175	0.608667	0.7525	0.711708

## Sheet: SIFig14b
G87 (patient fibril)											D87 (hypotheical WT fibril)
#residue	run1	run2	run3	run4	run5	run6	average				#residue	run1	run2	run3	run4	run5	run6	average
1	0.736167	0.690833	0.706833	0.662	0.772	0.718667	0.714417				1	0.7525	0.759667	0.869	0.692333	0.7135	0.732167	0.753194
2	0.647667	0.655167	0.6465	0.644333	0.642833	0.645167	0.646944				2	0.663	0.645	0.6525	0.633167	0.64	0.629167	0.643806
3	0.63	0.6455	0.6215	0.6075	0.636667	0.6185	0.626611				3	0.6195	0.610333	0.6675	0.618833	0.6145	0.616167	0.624472
4	0.676833	0.6645	0.6715	0.628333	0.694167	0.662333	0.666278				4	0.680667	0.650667	0.8545	0.650167	0.657	0.667167	0.693361
5	0.632167	0.657833	0.708833	0.773	0.775	0.678167	0.704167				5	0.723	0.660333	0.7055	0.749833	0.725	0.721333	0.714167
6	0.593667	0.614	0.602	0.594333	0.612	0.578167	0.599028				6	0.603667	0.576667	0.611667	0.597333	0.597667	0.601333	0.598056
7	0.672167	0.652667	0.696667	0.659667	0.677	0.638667	0.666139				7	0.6945	0.667333	0.701	0.6795	0.681333	0.648333	0.678667
8	0.604833	0.635833	0.66	0.624	0.644833	0.613667	0.630528				8	0.616833	0.62	0.622333	0.6335	0.639667	0.6145	0.624472
9	0.612167	0.626833	0.6695	0.6995	0.673	0.6705	0.658583				9	0.665333	0.6335	0.635667	0.756667	0.674833	0.6385	0.667417
10	0.882667	0.894167	0.836167	0.872	0.941667	0.979	0.900944				10	0.9535	0.811	0.88	1.06033	1.04467	0.894833	0.940722
11	0.736	0.6885	0.6985	0.824833	0.835667	0.852667	0.772694				11	0.801	0.634167	0.716333	0.951833	0.691	0.764333	0.759778
12	0.630333	0.610667	0.634667	0.647333	0.6905	0.658667	0.645361				12	0.619167	0.5975	0.6045	0.7205	0.653833	0.628	0.63725
13	0.636167	0.689	0.695	0.701	0.881833	0.696333	0.716556				13	0.67	0.695	0.694167	0.7135	0.727667	0.677167	0.69625
14	0.539	0.637	0.565667	0.550333	0.792333	0.580667	0.610833				14	0.5875	0.5655	0.577667	0.578667	0.6335	0.604333	0.591194
15	0.5785	0.582667	0.56	0.571667	0.614	0.575167	0.580333				15	0.579167	0.5925	0.572167	0.586833	0.618667	0.576833	0.587694
16	0.561333	0.565833	0.563	0.563833	0.575167	0.570167	0.566556				16	0.550667	0.561333	0.5495	0.553167	0.5985	0.553	0.561028
17	0.571833	0.577	0.570167	0.584333	0.5585	0.580167	0.573667				17	0.570333	0.566167	0.573167	0.5595	0.563667	0.576	0.568139
18	0.580167	0.650667	0.617667	0.5945	0.570333	0.555833	0.594861				18	0.595333	0.531	0.5925	0.550667	0.549667	0.595833	0.569167
19	0.649167	0.696667	0.702167	0.652667	0.602667	0.636333	0.656611				19	0.665	0.602667	0.647333	0.616333	0.591333	0.657667	0.630056
20	0.564833	0.582833	0.540167	0.561	0.536333	0.568167	0.558889				20	0.544167	0.560167	0.559667	0.552167	0.558167	0.555333	0.554944
21	0.7135	0.672	0.734167	0.700333	0.6495	0.631333	0.683472				21	0.720333	0.651833	0.609167	0.705667	0.761333	0.710833	0.693194
22	0.563833	0.576167	0.5675	0.557833	0.554833	0.5575	0.562944				22	0.558167	0.573	0.559167	0.5725	0.567	0.578	0.567972
23	0.542667	0.563667	0.553167	0.554167	0.574	0.538333	0.554333				23	0.5775	0.5635	0.548833	0.5555	0.571167	0.582667	0.566528
24	0.565	0.597833	0.584167	0.554	0.543833	0.547167	0.565333				24	0.542833	0.529667	0.556833	0.5635	0.587	0.540667	0.553417
25	0.558833	0.581667	0.541333	0.569	0.5425	0.550667	0.557333				25	0.546833	0.579167	0.551167	0.562667	0.562833	0.553	0.559278
26	0.552333	0.553833	0.566	0.5565	0.554167	0.548833	0.555278				26	0.546667	0.531167	0.567	0.550667	0.516	0.560167	0.545278
27	0.611	0.585833	0.560167	0.656667	0.6315	0.675	0.620028				27	0.597333	0.5825	0.568167	0.66	0.6155	0.569833	0.598889
28	0.5625	0.536833	0.537833	0.553	0.5535	0.557667	0.550222				28	0.550833	0.547333	0.5455	0.570833	0.537167	0.551333	0.5505
29	0.599	0.5765	0.565333	0.588	0.652667	0.597167	0.596444				29	0.5945	0.626	0.581333	0.608	0.597167	0.5795	0.59775
30	0.536	0.542667	0.545167	0.542833	0.555333	0.537667	0.543278				30	0.541167	0.546167	0.536667	0.547333	0.5385	0.5415	0.541889
31	0.5585	0.551667	0.555167	0.562667	0.555833	0.560167	0.557333				31	0.547333	0.563833	0.5555	0.561	0.553667	0.5525	0.555639
32	0.5555	0.556833	0.557667	0.5605	0.5595	0.56	0.558333				32	0.559333	0.557833	0.548833	0.557167	0.554167	0.560667	0.556333
33	0.600833	0.620333	0.568667	0.581833	0.585667	0.594	0.591889				33	0.544667	0.564833	0.570167	0.55	0.564167	0.556333	0.558361
34	0.582167	0.556333	0.562833	0.57	0.5855	0.567833	0.570778				34	0.566167	0.574167	0.570167	0.567167	0.554833	0.566167	0.566444
35	0.579667	0.6085	0.554	0.621833	0.554667	0.606167	0.587472				35	0.599167	0.563333	0.611333	0.592333	0.610167	0.605833	0.597028
36	0.5595	0.5545	0.556667	0.551833	0.572667	0.576833	0.562				36	0.5655	0.5665	0.579667	0.569833	0.545667	0.570833	0.566333
37	0.538667	0.5485	0.555333	0.5415	0.552667	0.535	0.545278				37	0.543833	0.555333	0.5545	0.546833	0.5535	0.535833	0.548306
38	0.5575	0.618333	0.608	0.566167	0.61	0.582667	0.590444				38	0.5895	0.632167	0.5995	0.577333	0.615167	0.573333	0.597833
39	0.524167	0.540833	0.532333	0.517667	0.538833	0.523833	0.529611				39	0.541333	0.540833	0.558833	0.570333	0.558167	0.538167	0.551278
40	0.555667	0.550167	0.553833	0.524667	0.5505	0.549667	0.547417				40	0.526167	0.537667	0.547333	0.534667	0.5295	0.541167	0.536083
41	0.535833	0.542833	0.5335	0.538167	0.555833	0.565667	0.545306				41	0.543833	0.546667	0.555333	0.537	0.540833	0.544667	0.544722
42	0.547167	0.570833	0.550833	0.541333	0.557167	0.600333	0.561278				42	0.570167	0.606333	0.572	0.556667	0.589333	0.564833	0.576556
43	0.5825	0.705333	0.6005	0.567	0.5975	0.5665	0.603222				43	0.610833	0.6275	0.6175	0.599	0.605167	0.601333	0.610222
44	0.516667	0.558333	0.527167	0.518667	0.5405	0.543833	0.534194				44	0.533833	0.529	0.5505	0.54	0.540833	0.530833	0.5375
45	0.618167	0.6555	0.620667	0.609333	0.6365	0.601667	0.623639				45	0.616167	0.636667	0.5895	0.651667	0.627	0.614	0.6225
46	0.566667	0.567167	0.5465	0.557667	0.553833	0.569667	0.56025				46	0.554167	0.571667	0.5545	0.546333	0.552833	0.569167	0.558111
47	0.582333	0.5355	0.585667	0.597	0.557833	0.590833	0.574861				47	0.597167	0.6655	0.614833	0.5375	0.552833	0.570167	0.589667
48	0.594333	0.548333	0.639333	0.7235	0.602167	0.563167	0.611806				48	0.628333	0.632	0.578	0.6125	0.592667	0.618833	0.610389
49	0.5765	0.590333	0.629167	0.7115	0.5695	0.583167	0.610028				49	0.578833	0.649833	0.550833	0.743167	0.563167	0.591667	0.612917
50	0.674	0.620667	0.802667	0.801	0.748667	0.728167	0.729194				50	0.843667	0.789167	0.812833	0.824	0.618667	0.6655	0.758972
51	0.578667	0.535	0.593167	0.683833	0.626167	0.6085	0.604222				51	0.583833	0.545667	0.6525	0.571833	0.592	0.6045	0.591722
52	0.594667	0.6145	0.5985	0.600167	0.596667	0.589667	0.599028				52	0.6185	0.632167	0.591833	0.609167	0.595167	0.587167	0.605667
53	0.546333	0.548833	0.546667	0.5485	0.547333	0.564333	0.550333				53	0.554	0.5505	0.547833	0.545833	0.548333	0.542167	0.548111
54	0.573667	0.569333	0.560667	0.5655	0.5685	0.552167	0.564972				54	0.585833	0.565667	0.575333	0.587	0.562333	0.566833	0.573833
55	0.529833	0.539	0.532667	0.537833	0.532667	0.5485	0.53675				55	0.529833	0.5355	0.545667	0.5405	0.5485	0.545	0.540833
56	0.5355	0.5405	0.561667	0.538333	0.5465	0.553667	0.546028				56	0.521667	0.551333	0.547833	0.508667	0.5325	0.537	0.533167
57	0.592333	0.591333	0.590167	0.591833	0.5805	0.577167	0.587222				57	0.602833	0.597833	0.589833	0.593833	0.588167	0.593667	0.594361
58	0.628	0.639167	0.6265	0.627333	0.6405	0.638333	0.633306				58	0.613	0.696833	0.613	0.636833	0.6405	0.6415	0.640278
59	0.575167	0.566	0.563	0.566167	0.552333	0.5655	0.564694				59	0.611167	0.5505	0.5785	0.598	0.568667	0.572667	0.579917
60	0.578	0.6	0.579833	0.581167	0.615	0.573	0.587833				60	0.564667	0.600333	0.585667	0.580833	0.582167	0.589167	0.583806
61	0.535333	0.5575	0.536667	0.543333	0.548833	0.542	0.543944				61	0.572333	0.532667	0.556167	0.537833	0.558333	0.589667	0.557833
62	0.645333	0.629167	0.6515	0.649833	0.693333	0.689	0.659694				62	0.635333	0.6775	0.633833	0.674667	0.639	0.661667	0.653667
63	0.573333	0.567333	0.567833	0.565333	0.572833	0.572	0.569778				63	0.554	0.5705	0.544	0.549167	0.549833	0.577667	0.557528
64	0.573667	0.557667	0.556833	0.556833	0.5725	0.583167	0.566778				64	0.55	0.555333	0.554667	0.555667	0.543667	0.539	0.549722
65	0.524833	0.5265	0.5225	0.520333	0.527667	0.526	0.524639				65	0.524667	0.5225	0.5215	0.528167	0.528833	0.528	0.525611
66	0.540833	0.5415	0.532667	0.533333	0.556333	0.5375	0.540361				66	0.530167	0.536167	0.537167	0.5345	0.538833	0.5325	0.534889
67	0.596167	0.629833	0.5995	0.614	0.608167	0.5595	0.601194				67	0.600333	0.5675	0.558667	0.572833	0.606833	0.627167	0.588889
68	0.575333	0.607167	0.574667	0.565	0.599667	0.588333	0.585028				68	0.575667	0.597	0.5805	0.581333	0.579833	0.577333	0.581944
69	0.663667	0.6965	0.663833	0.654	0.760833	0.687	0.687639				69	0.676333	0.646167	0.666833	0.6785	0.641333	0.649167	0.659722
70	0.606	0.666667	0.587167	0.607333	0.740667	0.6375	0.640889				70	0.650167	0.639	0.594167	0.617667	0.601333	0.62	0.620389
71	0.712833	0.703667	0.642667	0.625333	0.728	0.687333	0.683306				71	0.643333	0.731833	0.640333	0.6465	0.656333	0.643167	0.66025
72	0.707333	0.719	0.610333	0.688	0.742	0.590167	0.676139				72	0.646667	0.639667	0.612	0.590333	0.611833	0.5905	0.615167
73	0.6375	0.734833	0.580833	0.597667	0.776667	0.605833	0.655556				73	0.603833	0.611333	0.595	0.567	0.602333	0.582	0.593583
74	0.651333	0.716167	0.626333	0.565833	0.781167	0.577333	0.653028				74	0.5835	0.584	0.568167	0.564833	0.576667	0.571167	0.574722
75	0.640167	0.588333	0.584667	0.579833	0.671667	0.538833	0.600583				75	0.599667	0.528667	0.536167	0.547333	0.551667	0.537333	0.550139
76	0.614667	0.603167	0.5615	0.567333	0.570167	0.591333	0.584694				76	0.610333	0.558833	0.560833	0.561333	0.557833	0.5595	0.568111
77	0.5665	0.565667	0.551	0.553333	0.555833	0.567167	0.559917				77	0.561	0.559	0.5655	0.556	0.556333	0.559667	0.559583
78	0.551833	0.571333	0.5515	0.546667	0.557333	0.572167	0.558472				78	0.544833	0.581667	0.554333	0.5715	0.553333	0.551	0.559444
79	0.5525	0.580667	0.542333	0.547333	0.581	0.564	0.561306				79	0.571	0.560667	0.561333	0.569667	0.5575	0.567167	0.564556
80	0.549	0.650167	0.553833	0.5745	0.522667	0.544	0.565694				80	0.543833	0.551	0.533833	0.541	0.558333	0.5205	0.541417
81	0.534	0.5475	0.535	0.5395	0.533	0.544667	0.538944				81	0.5265	0.535667	0.524667	0.531333	0.526	0.537333	0.53025
82	0.558	0.583333	0.564833	0.577167	0.5655	0.574667	0.570583				82	0.581	0.603667	0.561333	0.573667	0.563333	0.5425	0.570917
83	0.5565	0.549833	0.5635	0.563667	0.5855	0.565	0.564				83	0.666	0.717167	0.569833	0.606167	0.5655	0.727167	0.641972
84	0.593167	0.591333	0.597	0.606333	0.6155	0.610833	0.602361				84	0.927	0.958833	0.612	0.896833	0.639667	0.848	0.813722
85	0.5505	0.577167	0.549333	0.5665	0.5585	0.5465	0.558083				85	0.7285	0.729167	0.571333	0.748167	0.606167	0.699833	0.680528
86	0.525833	0.538167	0.5775	0.523	0.546	0.555167	0.544278				86	0.935333	0.8995	0.588667	0.987167	0.591333	0.947833	0.824972
87	0.580167	0.588167	0.618167	0.561667	0.586167	0.563333	0.582944				87	0.632833	0.700167	0.720167	0.732833	0.724833	0.686833	0.699611
88	0.516333	0.5485	0.581	0.519167	0.523833	0.534667	0.53725				88	0.539333	0.552	0.547667	0.591833	0.579833	0.661333	0.578667
89	0.543167	0.561333	0.583333	0.543	0.569	0.541333	0.556861				89	0.578	0.538667	0.618	0.571	0.694333	0.588333	0.598056
90	0.5975	0.632833	0.6325	0.608833	0.7	0.5655	0.622861				90	0.571333	0.658667	0.629667	0.637833	0.7165	0.606167	0.636694
91	0.655167	0.595667	0.618667	0.673333	0.699	0.582833	0.637444				91	0.6535	0.6595	0.558167	0.6675	0.708167	0.6365	0.647222
92	0.5655	0.551667	0.578333	0.5845	0.584833	0.5715	0.572722				92	0.550333	0.591833	0.550833	0.557167	0.577	0.559833	0.5645
93	0.565833	0.564667	0.558333	0.571667	0.555167	0.568667	0.564056				93	0.557333	0.550333	0.553667	0.568333	0.552833	0.556833	0.556556
94	0.621167	0.612833	0.582333	0.598167	0.588833	0.601167	0.60075				94	0.708333	0.620833	0.582	0.564167	0.593333	0.591	0.609944
95	0.566667	0.571167	0.5685	0.553667	0.554833	0.5485	0.560556				95	0.604167	0.555167	0.569667	0.560333	0.561	0.5565	0.567806
96	0.6035	0.583167	0.567833	0.5925	0.579667	0.578833	0.58425				96	0.615667	0.5925	0.582667	0.601167	0.573333	0.566667	0.588667
97	0.671333	0.671	0.6695	0.684167	0.677167	0.657333	0.67175				97	0.703833	0.688667	0.672167	0.655833	0.679833	0.655	0.675889
98	0.740667	0.720333	0.716333	0.717833	0.701833	0.7235	0.720083				98	0.735333	0.715667	0.739167	0.694167	0.730667	0.744333	0.726556
99	0.544167	0.5415	0.540667	0.553833	0.540333	0.5375	0.543				99	0.551	0.553167	0.5485	0.566667	0.547833	0.551333	0.553083
100	0.567	0.559	0.558833	0.566667	0.561	0.5685	0.5635				100	0.5585	0.5645	0.565167	0.5655	0.574667	0.560167	0.56475
101	0.545	0.564	0.557167	0.582667	0.560833	0.595167	0.567472				101	0.54	0.539667	0.5855	0.622667	0.5895	0.607	0.580722
102	0.594333	0.581833	0.572167	0.585	0.576667	0.573667	0.580611				102	0.5705	0.5825	0.583333	0.606	0.5935	0.592667	0.588083
103	0.598167	0.573667	0.583333	0.585	0.583333	0.592	0.585917				103	0.592167	0.570333	0.597667	0.593833	0.6245	0.585	0.593917
104	0.7065	0.6135	0.617333	0.6	0.650833	0.657667	0.640972				104	0.586167	0.638833	0.685833	0.684	0.659833	0.632	0.647778
105	0.659167	0.643333	0.617667	0.6615	0.649	0.6505	0.646861				105	0.792333	0.748833	0.675167	0.634833	0.7205	0.803	0.729111
106	0.587167	0.581	0.586333	0.563	0.597667	0.593167	0.584722				106	0.6685	0.603667	0.599	0.575667	0.614667	0.6935	0.625833
107	0.707	0.781833	0.69	0.761	0.702	0.746	0.731306				107	0.8675	0.768333	0.724833	0.790167	0.810167	0.788833	0.791639
108	0.562333	0.565833	0.548167	0.547167	0.564667	0.581	0.561528				108	0.575667	0.558333	0.566	0.560333	0.564333	0.579667	0.567389
109	0.558833	0.583833	0.572833	0.5635	0.5625	0.561167	0.567111				109	0.576	0.592333	0.556667	0.591	0.579	0.5605	0.575917
110	0.5565	0.5545	0.542333	0.544167	0.555833	0.553667	0.551167				110	0.545667	0.546333	0.5515	0.550667	0.561	0.540667	0.549306
111	0.5825	0.575	0.563667	0.5715	0.584	0.576833	0.575583				111	0.569833	0.553	0.564167	0.564833	0.569833	0.57	0.565278
112	0.552333	0.555167	0.556333	0.5525	0.5605	0.550333	0.554528				112	0.5565	0.555	0.5495	0.559	0.550833	0.557833	0.554778
113	0.6695	0.597167	0.641833	0.656667	0.659	0.701667	0.654306				113	0.6035	0.6195	0.649	0.647667	0.641167	0.614667	0.62925
114	0.521667	0.525667	0.525	0.522833	0.527333	0.525833	0.524722				114	0.5205	0.5285	0.524667	0.526667	0.518833	0.5225	0.523611
115	0.744333	0.684833	0.714833	0.684333	0.712333	0.706667	0.707889				115	0.716333	0.6855	0.7175	0.698333	0.687833	0.714667	0.703361
116	0.544	0.5465	0.561667	0.548833	0.5645	0.550167	0.552611				116	0.550167	0.549833	0.551833	0.572	0.553667	0.552	0.554917
117	0.632	0.626667	0.642167	0.637167	0.720333	0.6255	0.647306				117	0.629333	0.646333	0.607833	0.654667	0.624667	0.64	0.633806
118	0.530167	0.5305	0.522333	0.532167	0.614833	0.535167	0.544194				118	0.550333	0.528833	0.521333	0.55	0.532167	0.548667	0.538556
119	0.572	0.541667	0.559333	0.565333	0.625667	0.561833	0.570972				119	0.602167	0.534	0.546	0.587333	0.547	0.671167	0.581278
120	0.541833	0.542167	0.539833	0.539	0.623333	0.534833	0.5535				120	0.5305	0.5295	0.527333	0.537667	0.543667	0.5365	0.534194
121	0.533167	0.521333	0.531167	0.5335	0.558333	0.532833	0.535056				121	0.567167	0.547833	0.526333	0.537167	0.574833	0.579833	0.555528
122	0.538833	0.554333	0.543667	0.542167	0.545333	0.5325	0.542806				122	0.542167	0.543	0.541	0.546167	0.5455	0.563	0.546806
123	0.543667	0.538	0.566667	0.5465	0.5785	0.559667	0.5555				123	0.538167	0.540667	0.614667	0.5725	0.574333	0.547167	0.564583
124	0.551667	0.551	0.561333	0.546833	0.554	0.5545	0.553222				124	0.5515	0.555167	0.556167	0.547833	0.5515	0.563	0.554194
125	0.556333	0.569	0.562667	0.563833	0.551167	0.572333	0.562556				125	0.554667	0.554833	0.553667	0.5465	0.561833	0.553	0.554083
126	0.545	0.562167	0.566	0.5475	0.537833	0.544833	0.550556				126	0.552167	0.537	0.544333	0.535333	0.541167	0.536167	0.541028
127	0.574333	0.574333	0.570833	0.564333	0.568	0.567333	0.569861				127	0.563167	0.561667	0.563167	0.569833	0.561833	0.569833	0.564917
128	0.574833	0.576	0.572333	0.564833	0.580667	0.562833	0.571917				128	0.568167	0.559833	0.577167	0.566833	0.568667	0.569167	0.568306
129	0.596667	0.591833	0.599833	0.583333	0.584333	0.567333	0.587222				129	0.5995	0.581	0.582	0.585833	0.594833	0.593333	0.589417
130	0.573667	0.639833	0.597333	0.587333	0.576333	0.559333	0.588972				130	0.583333	0.567833	0.562167	0.573833	0.5835	0.6175	0.581361

## Sheet: SIFig14c
G87 (patient fibril)											D87 (hypotheical WT fibril)
#residue	run1	run2	run3	run4	run5	run6	average				#residue	run1	run2	run3	run4	run5	run6	average
1	0.952	1.30767	0.9185	0.964333	0.906333	1.163	1.03531				1	1.0225	0.920833	0.944333	1.06633	0.9935	0.881167	0.971444
2	0.782833	0.839	0.7145	0.734667	0.699333	0.903833	0.779028				2	0.7815	0.682833	0.663833	0.646	0.7015	0.655667	0.688556
3	0.641833	0.908	0.610667	0.697667	0.600333	0.7435	0.700333				3	0.679833	0.609333	0.590167	0.694167	0.682333	0.625333	0.646861
4	0.856333	1.59217	0.777833	1.01133	0.6985	0.958833	0.9825				4	0.874333	0.796833	0.713833	1.03233	0.931833	0.83	0.863194
5	1.00783	1.5875	0.944667	0.968167	0.847167	0.960167	1.05258				5	0.932833	0.8995	0.933167	0.8465	0.957667	0.935333	0.9175
6	0.626	0.843833	0.625833	0.6415	0.6185	0.6265	0.663694				6	0.634167	0.615833	0.634	0.616333	0.626	0.639	0.627556
7	0.805167	1.05717	0.836167	0.846667	0.806667	0.815167	0.861167				7	0.819667	0.810333	0.831	0.736167	0.844	0.823833	0.810833
8	0.689667	0.953667	0.657	0.640167	0.668667	0.644333	0.708917				8	0.6595	0.6525	0.6665	0.661833	0.658333	0.653667	0.658722
9	0.640167	1.08733	0.620333	0.6725	0.609667	0.627667	0.709611				9	0.630833	0.633	0.610667	0.6255	0.632667	0.6185	0.625194
10	1.0155	1.64033	0.910167	0.998167	0.951167	0.905667	1.07017				10	0.888333	0.930333	0.902	0.862333	0.918667	0.904167	0.900972
11	1.10617	1.35467	0.660167	0.7275	0.634833	0.588833	0.845361				11	0.6285	0.596667	0.643167	0.678167	0.579167	0.629833	0.625917
12	0.894667	1.02917	0.602	0.604667	0.601	0.6045	0.722667				12	0.600167	0.603167	0.5995	0.609167	0.560167	0.600833	0.5955
13	0.775833	0.734833	0.737167	0.750833	0.758167	0.794833	0.758611				13	0.745667	0.75	0.756667	0.731833	0.814333	0.771333	0.761639
14	0.6695	0.6575	0.651833	0.6755	0.828	0.776333	0.709778				14	0.743167	0.7365	0.681667	0.583667	0.7385	0.723	0.701083
15	0.6155	0.602167	0.614	0.6335	0.613	0.625167	0.617222				15	0.625	0.621667	0.634333	0.588333	0.627333	0.6195	0.619361
16	0.583833	0.558667	0.6175	0.691667	0.586667	0.595	0.605556				16	0.5865	0.575833	0.611333	0.656333	0.5585	0.581667	0.595028
17	0.649667	0.632667	0.601833	0.6135	0.617333	0.6555	0.628417				17	0.617333	0.625	0.603667	0.617833	0.583333	0.619	0.611028
18	0.546	0.656833	0.6425	0.567	0.936667	0.630833	0.663306				18	0.561833	0.584833	0.589167	0.614833	0.637167	0.603	0.598472
19	0.589667	0.6035	0.659	0.606	0.702833	0.589	0.625				19	0.616667	0.545	0.597833	0.622833	0.563833	0.564167	0.585056
20	0.644667	0.625	0.605	0.648667	0.671833	0.677833	0.6455				20	0.583	0.660333	0.617	0.608	0.6295	0.6275	0.620889
21	0.7365	0.899167	0.754167	0.650333	0.681	0.641833	0.727167				21	0.714167	0.647833	0.5985	0.812167	0.725167	0.758167	0.709333
22	0.5605	0.5825	0.554	0.554667	0.567	0.562167	0.563472				22	0.5605	0.559667	0.567833	0.617667	0.573667	0.553833	0.572194
23	0.541667	0.565	0.5625	0.5435	0.541	0.539667	0.548889				23	0.551333	0.554667	0.5605	0.632167	0.544	0.551833	0.56575
24	0.585333	0.773667	0.565667	0.601167	0.563	0.5695	0.609722				24	0.61	0.556833	0.609833	0.573833	0.62	0.581167	0.591944
25	0.593	0.671667	0.5945	0.605	0.57	0.601167	0.605889				25	0.583333	0.5845	0.594	0.654167	0.595	0.558333	0.594889
26	0.579667	0.581333	0.596667	0.569	0.554833	0.577	0.576417				26	0.574	0.562833	0.608333	0.558167	0.635167	0.635667	0.595694
27	0.603667	0.664833	0.577833	0.5695	0.670833	0.621167	0.617972				27	0.717667	0.670333	0.629167	0.646833	0.830833	0.921	0.735972
28	0.5845	0.587	0.553167	0.591833	0.5545	0.5955	0.57775				28	0.5705	0.558333	0.555833	0.571	0.608	0.601333	0.5775
29	0.677167	0.604333	0.595333	0.649167	0.659167	0.653833	0.639833				29	0.606667	0.649833	0.584167	0.679167	0.672833	0.643833	0.639417
30	0.551833	0.564167	0.563667	0.557833	0.566667	0.560167	0.560722				30	0.560833	0.557833	0.565167	0.540333	0.5615	0.569	0.559111
31	0.606167	0.607	0.603	0.608	0.622333	0.599333	0.607639				31	0.612	0.611333	0.594667	0.6095	0.608833	0.5975	0.605639
32	0.565	0.575833	0.5775	0.5815	0.571167	0.625167	0.582694				32	0.5725	0.573	0.579	0.612333	0.583	0.567833	0.581278
33	0.719	0.698	0.697167	0.755333	0.709	0.775667	0.725694				33	0.727	0.7185	0.720333	0.649667	0.722833	0.702333	0.706778
34	0.739833	0.7325	0.701833	0.765667	0.759833	0.770167	0.744972				34	0.808667	0.777	0.753667	0.665667	0.792667	0.684833	0.747083
35	0.740167	0.704167	0.706	0.705167	0.76	0.730667	0.724361				35	0.6715	0.7005	0.677833	0.636333	0.651	0.753167	0.681722
36	0.639667	0.577833	0.600167	0.612333	0.592833	0.667333	0.615028				36	0.552667	0.567	0.588667	0.571667	0.562833	0.622333	0.577528
37	0.5555	0.551333	0.554833	0.577333	0.574667	0.564	0.562944				37	0.533	0.5345	0.5495	0.546833	0.541167	0.553167	0.543028
38	0.568	0.643667	0.660167	0.629667	0.6405	0.657333	0.633222				38	0.6425	0.649	0.6575	0.584833	0.643167	0.632667	0.634944
39	0.557833	0.530833	0.531833	0.624333	0.567667	0.539667	0.558694				39	0.527667	0.530167	0.524833	0.604833	0.519667	0.599333	0.551083
40	0.801667	0.578	0.578833	0.765	0.638333	0.583167	0.6575				40	0.561167	0.596333	0.552333	0.667833	0.537	0.688167	0.600472
41	0.642833	0.7715	0.565667	0.698833	0.5965	0.602167	0.64625				41	0.679167	0.5815	0.66	0.903667	0.6015	0.518833	0.657444
42	0.599	0.638333	0.533667	0.602167	0.549167	0.551333	0.578944				42	0.603667	0.642833	0.583833	0.7505	0.5915	0.601167	0.628917
43	0.6605	0.820333	0.687333	0.708	0.674167	0.650667	0.700167				43	0.725833	0.762	0.689667	0.6405	0.6815	0.724333	0.703972
44	0.5455	0.580167	0.585167	0.553667	0.579	0.599167	0.573778				44	0.5565	0.6185	0.551333	0.543167	0.582333	0.596667	0.57475
45	0.662667	0.767	0.652333	0.6585	0.641	0.660667	0.673694				45	0.689333	0.7095	0.627667	0.699833	0.666833	0.659	0.675361
46	0.634833	0.710333	0.594333	0.613	0.582	0.623833	0.626389				46	0.601167	0.66	0.6725	0.589667	0.679667	0.621833	0.637472
47	0.6485	0.653333	0.660833	0.6665	0.642667	0.677167	0.658167				47	0.685	0.802333	0.700167	0.604333	0.739833	0.73	0.710278
48	0.637167	0.603667	0.662	0.710833	0.689667	0.664667	0.661333				48	0.62	0.622167	0.624167	0.595833	0.840667	0.682833	0.664278
49	0.675333	0.6625	0.8005	0.779	0.852	0.756333	0.754278				49	0.730667	0.674167	0.721833	0.6735	0.911333	0.676	0.73125
50	0.676167	0.697333	0.861333	0.739333	0.817333	0.747833	0.756556				50	0.820167	0.703333	0.7865	1.09433	0.81	0.757833	0.828694
51	0.554667	0.611667	0.608667	0.6275	0.617	0.571667	0.598528				51	0.626667	0.5935	0.558667	0.954167	0.633667	0.586167	0.658806
52	0.609667	0.582	0.587	0.607667	0.592667	0.6085	0.597917				52	0.602833	0.598667	0.621167	0.994667	0.6025	0.611	0.671806
53	0.563667	0.5775	0.561333	0.574833	0.584667	0.572333	0.572389				53	0.581	0.575167	0.604667	1.11167	0.589	0.565833	0.671222
54	0.670667	0.733833	0.729167	0.683667	0.715667	0.661167	0.699028				54	0.694833	0.725833	0.739667	0.966	0.733833	0.714667	0.762472
55	0.540333	0.555833	0.550167	0.546833	0.558833	0.540667	0.548778				55	0.542	0.6115	0.601	0.877667	0.549	0.542667	0.620639
56	0.675833	0.5545	0.561167	0.637167	0.5745	0.585167	0.598056				56	0.647667	0.661333	0.66	0.687167	0.581167	0.5745	0.635306
57	0.804333	0.646833	0.711333	0.885667	0.637333	0.664167	0.724944				57	1.15517	1.0525	0.963167	0.626833	0.634167	0.646167	0.846333
58	0.6505	0.665333	1.05133	0.723167	0.714167	0.666333	0.745139				58	0.804167	0.682333	0.679167	0.662167	0.713	0.894	0.739139
59	0.626333	0.627833	0.716833	0.665167	0.593167	0.648333	0.646278				59	0.719833	0.683833	0.66	0.629833	0.6515	0.579	0.654
60	0.612167	0.609167	1.07233	0.634667	0.655	0.633	0.702722				60	0.664167	0.641667	0.687667	0.622833	0.690167	0.661833	0.661389
61	0.670667	0.729833	0.963833	0.677333	0.675333	0.652333	0.728222				61	0.6425	0.660833	0.697167	0.56	0.752667	0.792	0.684194
62	0.800167	0.748167	0.757333	0.779667	0.775833	0.812167	0.778889				62	0.823667	0.784667	0.797667	0.841333	0.788333	0.771333	0.801167
63	0.593667	0.579333	0.5735	0.585	0.596167	0.578333	0.584333				63	0.580667	0.572	0.569	0.6635	0.587833	0.6045	0.59625
64	0.631667	0.668833	0.623167	0.6295	0.643	0.660667	0.642806				64	0.63	0.655167	0.63	0.632167	0.6285	0.6415	0.636222
65	0.557333	0.561	0.5625	0.553333	0.552	0.555167	0.556889				65	0.567167	0.556	0.560833	0.531	0.570333	0.569333	0.559111
66	0.586667	0.555167	0.5615	0.548833	0.677667	0.651	0.596806				66	0.584	0.600667	0.539833	0.614	0.537167	0.6305	0.584361
67	0.601333	0.726833	0.591667	0.583	1.01933	1.08633	0.768083				67	0.903333	0.679833	0.682833	0.638833	0.670333	0.958	0.755528
68	0.585833	0.718667	0.586167	0.555333	1.1535	1.22683	0.804389				68	1.015	1.15033	0.610667	0.5545	0.601333	0.963	0.815806
69	0.698833	1.2925	0.700667	0.7135	1.12983	1.38667	0.987				69	1.37767	1.509	0.682167	0.716333	0.695667	1.41683	1.06628
70	0.780667	0.938333	0.796833	0.769333	1.0545	1.30983	0.941583				70	0.991	1.31467	0.7675	0.606	0.824	1.15167	0.942472
71	0.952	0.860333	0.936667	0.954833	1.08383	1.4255	1.03553				71	0.811333	1.533	0.860833	1.00833	1.04633	1.477	1.12281
72	1.40367	0.844333	1.06867	0.757333	0.931333	1.06567	1.01183				72	0.695667	1.4135	1.29317	1.19617	1.3655	1.32167	1.21428
73	1.60033	1.0875	1.18067	0.710167	0.981	0.889833	1.07492				73	0.83	1.314	1.55583	1.24983	1.54217	1.233	1.28747
74	1.17333	0.9765	0.980667	0.596167	1.0665	0.695167	0.914722				74	0.787	1.07167	1.2575	0.889667	1.15583	0.8155	0.996194
75	0.691167	0.693333	0.701167	0.556667	0.7265	0.662667	0.671917				75	0.802667	1.01433	1.15433	0.613833	0.7525	0.589667	0.821222
76	0.6405	0.613	0.643833	0.6	0.635167	0.755833	0.648056				76	0.7555	0.770667	0.7915	0.637333	0.5885	0.573667	0.686194
77	0.594833	0.579667	0.596667	0.606833	0.577667	0.654333	0.601667				77	0.5845	0.609	0.628667	0.578	0.5785	0.5955	0.595694
78	0.659	0.666167	0.692833	0.653167	0.710167	0.848333	0.704944				78	0.556667	0.651667	0.642667	0.603667	0.597333	0.596	0.608
79	0.5735	0.593167	0.566333	0.5775	0.574167	0.5575	0.573694				79	0.617	0.593	0.5755	0.587833	0.584	0.571833	0.588194
80	0.585333	0.562167	0.6165	0.593167	0.584667	0.573667	0.585917				80	0.571167	0.5905	0.579667	0.524667	0.592	0.577	0.5725
81	0.5575	0.561833	0.557	0.562333	0.562	0.543833	0.557417				81	0.5755	0.568	0.559667	0.542667	0.566833	0.598833	0.568583
82	0.5565	0.5415	0.551	0.5855	0.572167	0.5425	0.558194				82	0.627	0.664167	0.5985	0.557667	0.592833	0.614833	0.609167
83	0.579833	0.613167	0.576833	0.579667	0.682167	0.587667	0.603222				83	0.602667	0.607167	0.602167	0.579667	0.587333	0.633667	0.602111
84	0.603333	0.6435	0.598833	0.613333	0.695333	0.628	0.630389				84	0.611833	0.626	0.599333	0.897333	0.596	0.655167	0.664278
85	0.585167	0.5935	0.577	0.590167	0.588833	0.582667	0.586222				85	0.584833	0.612833	0.585167	0.9125	0.622667	0.638333	0.659389
86	0.5705	0.552833	0.588333	0.551667	0.657833	0.533333	0.57575				86	0.693167	0.708333	0.6055	1.52983	0.8965	0.6905	0.853972
87	0.593667	0.617333	0.6315	0.614333	0.608833	0.5705	0.606028				87	1.09433	0.9665	0.811833	1.1965	0.981667	1.05167	1.01708
88	0.553667	0.771833	0.614167	0.625	0.587	0.540167	0.615306				88	0.716167	0.8025	0.525333	1.10933	0.905333	0.743667	0.800389
89	0.562	0.705833	0.630667	0.58	0.584	0.578	0.60675				89	1.242	0.775	0.598333	0.736833	0.778167	0.732	0.810389
90	0.714333	0.956167	0.8405	0.741667	0.688333	0.669	0.768333				90	0.863333	0.990333	0.614833	0.673333	0.817833	0.914333	0.812333
91	0.767333	0.891	0.878167	0.8365	0.778833	0.731833	0.813944				91	0.765667	0.787167	0.802833	0.716667	0.831833	0.8305	0.789111
92	0.581333	0.625833	0.607667	0.591333	0.599667	0.573167	0.5965				92	0.612333	0.628667	0.5875	0.625667	0.647833	0.607	0.618167
93	0.584167	0.568833	0.578833	0.564667	0.577	0.561	0.572417				93	0.614833	0.586833	0.586167	0.6035	0.6235	0.5575	0.595389
94	0.633167	0.602333	0.631	0.604667	0.697833	0.613833	0.630472				94	0.687333	0.619167	0.688167	0.737667	0.589333	0.637167	0.659806
95	0.577333	0.574833	0.583333	0.582833	0.576833	0.584333	0.579917				95	0.620667	0.590333	0.626333	0.571667	0.581667	0.565167	0.592639
96	0.614833	0.669	0.615167	0.630333	0.631167	0.594167	0.625778				96	0.634333	0.612	0.631	0.583833	0.6575	0.598167	0.619472
97	0.718667	0.839	0.716167	0.803667	0.771	0.697833	0.757722				97	0.766833	0.758	0.707667	0.752333	0.798333	0.7265	0.751611
98	0.854667	0.885333	0.838667	0.889833	0.858833	0.8615	0.864806				98	0.857333	0.8315	0.863333	0.781333	0.83	0.841333	0.834139
99	0.565333	0.596	0.581167	0.641	0.5695	0.561333	0.585722				99	0.573	0.578667	0.576333	0.571333	0.590167	0.571667	0.576861
100	0.581167	0.578333	0.591667	0.723333	0.577833	0.631667	0.614				100	0.621833	0.560167	0.5855	0.616667	0.614	0.588	0.597694
101	0.5485	0.648	0.550167	0.712	0.549	0.542333	0.591667				101	0.4885	0.599	0.513333	0.883833	0.817167	0.5525	0.642389
102	0.594667	0.704167	0.582167	0.901	0.622	0.721167	0.687528				102	0.621333	0.6395	0.652167	0.785167	0.969	0.649833	0.7195
103	0.622	0.667	0.6845	0.8245	0.669333	0.690333	0.692944				103	0.7495	0.644167	0.692	0.978667	0.715167	0.6885	0.744667
104	0.700167	0.6995	0.644	0.999833	0.765333	0.7565	0.760889				104	0.746167	0.6425	0.765833	1.22567	0.782667	0.6165	0.796556
105	0.602833	0.989667	0.930167	0.993833	0.639	0.761667	0.819528				105	1.21233	0.703	0.809	1.386	0.6975	0.634333	0.907028
106	0.6105	1.13733	0.919833	1.26117	0.619667	0.596667	0.857528				106	1.574	0.598333	0.708	1.65317	0.6395	0.607333	0.963389
107	0.798667	1.33967	0.999667	1.057	0.796667	0.859667	0.975222				107	1.45083	0.833167	0.916667	1.37783	0.967667	0.799	1.05753
108	0.59	0.954167	0.746667	0.860833	0.5725	0.616667	0.723472				108	0.952667	0.599667	0.595167	0.938	0.571833	0.575833	0.705528
109	0.703	0.726333	0.714	0.830667	0.6885	0.7	0.727083				109	0.631667	0.7285	0.681333	0.732333	0.679833	0.682667	0.689389
110	0.639833	0.836833	0.6585	0.5865	0.5735	0.570667	0.644306				110	0.599167	0.570667	0.566167	0.603	0.565833	0.578	0.580472
111	0.688333	0.667667	0.598167	0.552667	0.5655	0.603	0.612556				111	0.572	0.565833	0.591833	0.557667	0.561667	0.585833	0.572472
112	0.559833	0.560333	0.546667	0.5595	0.557833	0.553	0.556194				112	0.556833	0.549667	0.5565	0.629333	0.554167	0.560667	0.567861
113	0.779667	0.7065	0.804	0.787333	0.816833	0.789667	0.780667				113	0.779833	0.8195	0.796333	0.783833	0.811667	0.800333	0.798583
114	0.551	0.556833	0.602667	0.599	0.639167	0.564833	0.585583				114	0.590667	0.608	0.608667	0.546	0.612667	0.609667	0.595944
115	0.912667	0.895	0.796833	0.8295	0.967833	0.932333	0.889028				115	0.867833	0.906167	0.910167	0.954	0.911833	0.868	0.903
116	0.561333	0.569333	0.560667	0.5645	0.610833	0.570833	0.572917				116	0.5565	0.554333	0.561	0.5615	0.5575	0.561833	0.558778
117	0.691333	0.670833	0.685	0.6795	0.8825	0.7005	0.718278				117	0.688833	0.663333	0.724833	0.7125	0.689167	0.673833	0.692083
118	0.748167	0.5685	0.619333	0.723	0.852333	0.581	0.682056				118	0.659833	0.734833	0.603833	0.550833	0.6415	0.832667	0.670583
119	1.03833	0.8585	0.944833	1.03433	1.08783	1.0065	0.995056				119	0.9945	0.979333	0.940667	0.7055	0.923167	1.13833	0.946917
120	0.597	0.594167	0.608	0.626667	0.836833	0.651333	0.652333				120	0.663333	0.590167	0.691833	0.696	0.609167	0.628	0.646417
121	0.536833	0.582	0.542	0.532	0.677833	0.551833	0.570417				121	0.596333	0.571167	0.5265	0.774833	0.578833	0.6045	0.608694
122	0.613	0.601333	0.593667	0.611	0.597833	0.612833	0.604944				122	0.582333	0.585	0.5905	0.5955	0.606	0.583833	0.590528
123	0.559333	0.6935	0.581167	0.568667	0.636667	0.554333	0.598944				123	0.625	0.609167	0.6805	0.5695	0.624667	0.625833	0.622444
124	0.6135	0.600167	0.608	0.621667	0.594667	0.6025	0.60675				124	0.592333	0.6025	0.589167	0.569833	0.594667	0.589333	0.589639
125	0.597167	0.5745	0.585333	0.589333	0.589333	0.582167	0.586306				125	0.570333	0.566833	0.589	0.567667	0.57	0.5795	0.573889
126	0.545	0.6595	0.555667	0.570167	0.5465	0.576167	0.5755				126	0.584667	0.5775	0.544667	0.5895	0.564333	0.590667	0.575222
127	0.614667	0.6495	0.601	0.5915	0.6105	0.590333	0.609583				127	0.608833	0.593833	0.613833	0.596	0.604333	0.602667	0.60325
128	0.606	0.640833	0.635667	0.5955	0.617667	0.639667	0.622556				128	0.586167	0.589	0.604833	0.573333	0.595833	0.586	0.589194
129	0.682167	0.879	0.756167	0.683	0.7075	0.7755	0.747222				129	0.6105	0.677667	0.678167	0.6045	0.684	0.617333	0.645361
130	0.8405	1.147	0.868167	0.966167	0.865	0.969833	0.942778				130	0.772333	0.884167	0.8575	0.7735	0.871833	0.742	0.816889
